# Supplementary material for: Implementation outcomes of HIV self-testing in low- and middle- income countries: A scoping review
Source: PLoS One. 2021 May 3;16(5):e0250434. doi: 10.1371/journal.pone.0250434 (PMC8092786; doi:10.1371/journal.pone.0250434)
Supplement: S2 File — Spreadsheet file containing extracted structured and quantitative data. Information per sheet are as follows: (1) Definitions and notes on implementation outcomes, (2) List of Excluded studies during full text screen and reasons, (3) Study characteristics of Included Studies, (4) Quantitative Acceptability results, (5) Quantitative Adoption results, (6) Quantitative Feasibility results, (7) Quantitative Linkage results. (XLSX) [file pone.0250434.s002.xlsx]

## Sheet: Defintions
	Proctor’s definition	Notes on Definition	Metrics
Acceptability	perception among implementation stakeholders that a given treatment, service, practice, or innovation is agreeable, palatable, or satisfactory.	No modification in definitions but qualitative findings reported with qualitative findings reported together due to overlap of themes. E.g. reasons for finding it appropriate is similar to reasons for adopting HIV-ST	Willingness to use, ease of use, willingness to pay, reasons for willingness or acceptability
Appropriateness	perceived fit, relevance, or compatibility of the innovation or evidence based practice for a given practice setting, provider, or consumer; and/or perceived fit of the innovation to address a particular issue or problem.		Perceived advantages/disadvantages, Concerns regarding the program
Adoption	intention, initial decision, or action to try or employ an innovation or evidence-based practice.		Uptake, Increase in HIV ST use, Increase in HIV testing, Reasons for adoption
Implementation Cost	cost impact of an implementation effort.	no modification	Cost, cost-effectiveness
Feasibility	the extent to which a new treatment, or an innovation, can be successfully used or carried out within a given agency or setting	Successful use relies on performing the test without error preferably with minimal assistance. Successful use can be measured by examining diagnostic performance of the test as used in the field aka as used and interpreted by actual users.	Error rates, Assistance rate, Sensitivity, Specificity, Agreement
		Individual fidelity is classified under feasibility since compliance with HIV-ST testing protocol translates to “successful use” of technology.
Fidelity	the degree to which an intervention was implemented as it was prescribed in the original protocol or as it was intended by the program developers	Program fidelity will be the focus in fidelity.	Fidelity as measured in terms of compliance to implementation strategies paired with HIV-ST
Penetration	the integration of a practice within a service setting and its subsystems.	Uptake at the population level after formal introduction to the health system/organization/national HIV program.	No studies found
Sustainment	the extent to which a newly implemented treatment is maintained or institutionalized within a service setting’s ongoing, stable operations.	No modifications	No studies found
Linkage to Care	Not in Proctor’s list of implementation outcome. Considered as Effectiveness outcome.	Can be considered as a factor in appropriateness and feasibility but created separate section to highlight issues under these two constructs	Confirmatory testing rate, Linkage to care rate, Starting ART rae
Safety			Coercive testing

## Sheet: extracted descriptive data
id	Last Name of First Author (blank not allowed)	Publication Year (blank not allowed)	Title (blank not allowed)	region	Country of Study (blank not allowed)	Description of the Study Population	Include teenagers (<18)? (Y/N)	Does it involve…	Males who have sex with males (Y/N)?	Female sex workers (Y/N)?	Pregnant women and partners (Y/N)?	Healthcare workers (Y/N)?	Transgender women (Y/N)?	Study Design	Quantitative, Qualitative, Mixed methods? (blank not allowed)	Describe study design	Observational or Interventional? (blank not allowed)	IF INTERVENTIONAL, RCT or QE?	Did they report/analyze QUALITATIVE data? (Y/N) (blank not allowed)	Sample size(s) (blank not allowed)	Study period (blank not allowed)	Description of intervention arms	Trial Registration	HIV-ST (blank not allowed)	brand(s)	specimen (blood, oral, not specified, both)	supervision (unsupervised, supervised, both, not specified)	Domains Studied (Answer with yes or no)	acceptability	adoption (includes uptake)	appropriateness (perceived fit pre-adoption)	cost	feasibility	fidelity (useability/adherence)	penetration (put linkage to care here?)	sustainability (scalability)	linkage	safety	Funding Source/sponsorship
id	author	pub.yr	title	region	country	desc	ic.teen	ic.blank	ic.msm	ic.fsw	ic.preg	ic.hcw	ic.tg	ds.blank	des.3cat	des.spec.cat	des.obs	des.int.type	des.obs.ql	samp.size	stud.period	int.arms.text	trial.reg	st.blank	st.brand	st.spec	st.sup	dom.blank	d.acc	d.adop	d.app	d.cost	d.feas	d.fid	d.pene	d.sus	d.link	d.safety
1003	Anand	2017	Implementation of an online HIV prevention and treatment cascade in Thai men who have sex with men and transgender women using Adam's Love Electronic Health Record system.	Asia	Thailand		Y		Y	N	N	N	Y		quantitative	post-test only uncontrolled QE	interventional	QE	Y	489	Dec 2015 - May 2016	1: HIV testing and counselling done at clinic / 2: hybrid arm - online pretest counselling, scheduled appointments via EHR, HIV testing done in clinic / 3: online supervised HIV self-testing and counselling, online referral to HIV treatment sites ; all interventions are done by Adam's Love, a technology-based HIV outreach and testing initiative in Asia specifically for MSM and TG individuals (lau…			not specified	not specified	supervised		no	yes	no	no	no	yes	no	no	yes	no	amfAR GMT Initiative Grant No. 109072-57-HGMM
13	Asiimwe	2014	Accuracy of un-supervised versus provider-supervised self-administered HIV testing in Uganda: A randomized implementation trial.	Africa	Uganda		N		N	N	N	N	N		quantitative	RCT	interventional	RCT	N	246	July 10 - Sept 13, 2013	1: unsupervised oral HST followed by rapid HIV testing / 2: provider-supervised oral HST followed by rapid HIV testing			OraQuickÒ lnHome Rapid HIV-1/2 Antibody Test (Orasure Technolo- gies)	oral	both		yes	no	no	no	yes	no	no	no	yes	no	NIH Fogarty International Center AIDS International Training and Research Program (TW 000011-24)
17	Brown	2015	HIV self-testing in Nigeria: public opinions and perspectives.	Africa	Nigeria		N		N	N	N	N	N		quantitative	Cross-sectional survey	observational	NA	Y	157	May - July 2013				not specified	not specified	not specified		yes	no	no	no	no	no	no	no	yes	yes	none disclosed
18	Burke	2017	HIV self-testing values and preferences among sex workers, fishermen, and mainland community members in Rakai, Uganda: A qualitative study.	Africa	Uganda		N		N	Y	N	Y	N		qualitative	IDI, FGD	observational	NA	Y	55					not specified	not specified	not specified		yes	no	yes	no	no	no	no	no	yes	yes	World Health Organization, Department of HIV/AIDS ; Johns Hopkins Center for Global Health Established Field Placement Awards; ohns Hopkins University Center for AIDS Research, an NIH funded program (P30AI094189); R01 from the National Institute of Mental Health (NIMH) (R01MH105313)
19	Bustamante	2017	HIV self-testing in Peru: questionable availability, high acceptability but potential low linkage to care among men who have sex with men and transgender women.	Americas	Peru		N		Y	N	N	N	Y		quantitative	Cross-sectional survey	observational	NA	N	192	October 2014 to September 2015	NA			OraQuick	oral	not specified		yes	no	no	no	no	no	no	no	yes	no	US National Institutes of Health (NIH) through the National Institute of Allergy and Infectious Diseases, 1R01AI099727-01.
20	Bwana	2018	Performance and usability evaluation of the INSTI HIV self-test in Kenya for qualitative detection of antibodies to HIV.	Africa	Kenya		N		N	N	N	N	N		mixed methods	QN: cross-sectional, QL: direct-observation/useability study	observational	NA	N	554	not specified				INSTI HIV-1/HIV-2 self-test	blood	supervised		yes	no	no	no	yes	no	no	no	no	no	BioLytical Inc. (provided the test cartidges for this study)
21	Cambiano	2015	Assessment of the Potential Impact and Cost-effectiveness of Self-Testing for HIV in Low-Income Countries.	Africa	Zimbabwe		N		N	N	N	N	N		quantitative	mathematical modeling	observational	NA	N	N/A	2015 to 2035	reference scenario (self-testing not introduced, relied on PHTC alone); self-testing scenario (self-testing made available to 15-65y/o pop'n from 2015 onward)			OraQuick In-Home HIV Test	oral	not specified		no	no	no	yes	no	no	no	no	no	no	Bill and Melinda Gates Foundation (global health grant OPP1064862); UK Department for International Development (via the Lablite Project, to D.F. and P.R.)
23	Chanda	2017	HIV self-testing among female sex workers in Zambia: A cluster randomized controlled trial.	Africa	Zambia		N		N	Y	N	N	N		quantitative	cluster RCT	interventional	RCT	N	965	September 16 to October 12, 2016	delivery arm: peer educators distributed 2 HIV self-test kits at week 0 and week 10; coupon arm: peer educators distributed coupons that participants could use to collect HIVST kit at distribution site (existing health facility) at week 0 and week 10; standard-of-care arm: peer educators provided information about existing HIV testing services			OraQuick ADVANCE Rapid HIV-1/2 Antibody Test, OraSure Technologies, Bethlehem, PA	oral	unsupervised	no	no	yes	no	no	no	no	no	no	yes	no	International Initiative for Impact Evaluation (3ie); National Institute on Drug Abuse T32-DA013911 (PI Flanigan) and the National Institute of Mental Health R25- MH083620 (PI Nunn); National Institute of Allergy and Infectious Disease T32-AI007535 (PI Seage); National Institute of Child Health and Human Development R01-HD084233 and the National Institute of Allergy and Infectious Diseases R01-AI…
2001	Chipungu	2017	Understanding linkage to care with HIV self-test approach in Lusaka, Zambia- A mixed method approach	Africa	Zambia		Y		N	N	N	N	N		mixed methods	QN: survey, QL: FGD	observational	NA	Y	QN: 1,617; QL: 8 FGDs, 8 people per group					not specified	not specified	not specified		yes	no	yes	no	no	no	no	no	yes	no	International Initiative for Impact Evaluation (3ie)
30	Choko	2019	HIV self-testing alone or with additional interventions, including financial incentives, and linkage to care or prevention among male partners of antenatal care clinic attendees in Malawi: An adaptive multi-arm, multi-stage cluster randomised trial.	Africa	Malawi		N		N	N	Y	N	N		quantitative	cluster RCT	interventional	RCT	N	2349	August 8 2016 - June 30 2017	1) SOC: with a clinic invitation letter to the male partner, finger-prick rapid diagnostic test kit 2) INT arm 1 (ST): 2 HIVST kits for the partners 3) INT arm 2 (ST+$3): 2 HIVST kits with fixed financial incentive ($3) 4) INT arm 3 (ST+$10): 2 HIVST kits with fixed financial incentive ($10) 5) INT arm 4 (ST + lottery): 2 HIVST kits + 10% chance of receiving $30 in lottery 5) INT arm 5 (ST + remi…			OraQuick HIV Self Test, OraSure Technologies	oral	unsupervised		no	yes	no	yes	no	yes	no	no	yes	yes	Wellcome Trust Training Fellowship in Public Health and Tropical Medicine to AC (Grant number: 105828/Z/14/Z); London School of Hygiene & Tropical Medicine (Ref, No. QA844)
31	Choko	2015	Uptake, Accuracy, Safety, and Linkage into Care over Two Years of Promoting Annual Self-Testing for HIV in Blantyre, Malawi: A Community-Based Prospective Study.	Africa	Malawi		N		N	N	N	N	N		quantitative	Cohort survey	observational	NA		16660	February 2012 - May 2014	Intervention arm: community-based HIVST available for all adults (>= 16 y); Within seven ofthe 14 study clusters, a second cluster-randomised controlled trial was con- ducted that investigated the effect of optional home-based initiation of HIV care (ART eligibility assessment and 2 wk oftreatment including ART if indicated) on uptake ofART			OraQuick ADVANCE Rapid HIV-1/2 Anti- body Test	oral	both		yes	yes	no	no	no	no	yes	no	yes	yes	Wellcome Trust Senior Research Fellowship in Clinical Science (grant number: WT091769)
32	Choko	2018	A pilot trial of the peer-based distribution of HIV self-test kits among fishermen in Bulisa, Uganda.	Africa	Uganda		N		N	N	N	N	N		quantitative	post-test only uncontrolled QE	interventional	QE	Y	116	not specified	19 seeds (distributors) enrolled; 116 individuals contacted, 95 returned used HIVST kits			OraQuick ADVANCE Rapid HIV-1/2 Antibody Test	oral	unsupervised		yes	yes	no	no	yes	yes	no	no	yes	yes	Stephane Helleringer, Funder: National Institutes of Health (NIH), Grant number: 5R21AI127286-02; Augustine Choko, Funder: Wellcome Trust, UK, Grant number: 105828/Z/14/Z
33	Choko	2011	The uptake and accuracy of oral kits for HIV self-testing in high HIV prevalence setting: a cross-sectional feasibility study in Blantyre, Malawi.	Africa	Malawi		N		N	N	N	N	N		mixed methods	QN: cross-sectional survey and observation, QL: FGD	observational	NA	Y	283	March to July 2010	Optional HIV Testing and Counselling: 1) Self-test for HIV followed by standard VCT 2) standard VCT only 3) no HIV testing/counseling			OraQuick ADVANCE HIV I/II (OraSure Technologies)	oral	unsupervised		yes	yes	no	no	yes	no	no	no	yes	no	Wellcome Trust, London School of Hygiene & Tropical Medicine, Malawi- Liverpool Wellcome Trust, Blantyre - Malawi
34	Choko	2017	Acceptability of woman-delivered HIV self-testing to the male partner, and additional interventions: a qualitative study of antenatal care participants in Malawi.	Africa	Malawi		N		N	N	Y	N	N		qualitative	IDI, FGD	observational	NA	Y	42	October 2015 to February 2016					not specified	not specified		yes	no	no	no	no	no	no	no	no	no	Wellcome Trust Training Fellowship in Public Health and Tropical Medicine, grant number: 105828/Z/14/Z
36	Conserve	2018	"He Told Me to Check My Health": A Qualitative Exploration of Social Network Influence on Men's HIV Testing Behavior and HIV Self-Testing Willingness in Tanzania.	Africa	Tanzania		N		N	N	N	N	N		qualitative	IDI, FGD	observational	NA	Y	23	November to December 2015					not specified	not specified		no	no	no	no	no	no	no	no	no	no	University of North Carolina at Chapel Hill Center for AIDS Research (P30AI50410), National Institute of Mental Health (NIMH) Grant #R01MH098690: PI, Suzanne Maman, NIMH Grant #K99MH110343: PI, Donaldson F. Conserve, and a training grant from the National Institute of Allergy and Infectious Diseases #T32 AI007001
37	Conserve	2019	Sexual and Social Network Correlates of Willingness to Self-Test for HIV Among Ever-Tested and Never-Tested Men: Implications for the Tanzania STEP Project.	Africa	Tanzania		Y		N	N	N	N	N		quantitative	Secondary analysis of trial data	observational	NA		878		577 ever-testers, 301 never-testers				oral	not specified		yes	no	no	no	no	no	no	no	no	no	University of North Carolina at Chapel Hill Center for AIDS Research (P30AI50410), National Institute of Mental Health (NIMH) Grant #R01MH098690: PI, Suzanne Maman, NIMH Grant #R00MH110343: PI, Donaldson F. Conserve, and a training grant from the National Institute ofAllergy and Infectious Diseases #T32 AI007001
38	Conserve	2018	Mate Yako Afya Yako: Formative research to develop the Tanzania HIV self-testing education and promotion (Tanzania STEP) project for men.	Africa	Tanzania		N		N	N	N	N	N		qualitative	IDI	observational	NA	Y	23	November to December 2015					oral	not specified		yes	no	yes	no	no	no	no	no	no	no	University of North Carolina at Chapel Hill Center for AIDS Research (P30AI50410), National Institute of Mental Health (NIMH) Grant #R01M H098690: PI, Suzanne Maman, NIMH Grant #K99/ R00MH110343: PI, Donaldson F. Conserve, a training grant from the National Institute of Allergy and Infectious Diseases #T32 AI007001, and a grant from the National Institute of Health # 5R25HL105444-07; Richard S. Y…
39	De Boni	2018	Self-testing, communication and information technology to promote HIV diagnosis among young gay and other men who have sex with men (MSM) in Brazil.	Americas	Brazil		N		Y	N	N	N	N		quantitative	post-test only uncontrolled QE	interventional	QE	N	6040	February 2015 - February 2017	Web-based and mobile platform, HIV self-testing uptake and men who have sex with men (MSM) testing for the first time. A Hora E Agora Project				oral	unsupervised		no	yes	no	no	no	no	no	no	yes	no	Cooperative Agreement Number NU2G GH001152, funded by the United States President’s Emergency Plan for AIDS Relief (PEPFAR) through the Centers for Disease Control and Prevention (CDC)
48	Flores	2018	Individual-level characteristics associated with oral HIV test acceptability among Peruvian men who have sex with men and transgender women: a cross-sectional study.	Americas	Peru		N		Y	N	N	N	Y		quantitative	Cross-sectional survey	observational	NA	N	600 participants enrolled; 334 participants for analysis (the rest either did not go to follow-up visit or were excluded because of missing data due to non-response); 88% (294) were MSM while 12% (40) were TGW	February 2012 - February 2013					oral	not specified		yes	no	no	no	no	no	no	no	no	no	research grant 39619 from the Merck investigator–initiated Studies Program of Merck & co, inc; national institutes of Health grant t32 MH080634
53	George	2018	Costing analysis of an SMS-based intervention to promote HIV self-testing amongst truckers and sex workers in Kenya.	Africa	Kenya		N		N	Y	N	N	N		quantitative	cost analysis	modelling	NA	N	4458 participants (2262 truckers and 2196 FSWs)	December 2016 to April 2017	1) SOC (N= 762 truckers and 696 FSWs) - Participants received a SMS stating, “North Star Alliance East Africa would wish to kindly remind you to visit any ofour Roadside Wellness Centres for HIV testing. Your health, our priority.” This message was sent only once in both English and Kiswahili at the beginning ofthe study period. Those in this study arm who came to any North Star Alliance clinic w…			OraQuick HIVST kit	oral	both		no	no	no	yes	no	no	no	no	no	no	International Initiative for Impact Evaluation (3IE # TW2.2.06 supplement, Kelvin Principal Investigator) (EK). Elizabeth Kelvin was also supported by the Einstein-Rockefeller-CUNY Center for AIDS Research [P30-AI124414] which is supported by the following National Institutes of Health (NIH) Co-Funding and Participating Institutes and Centers: NIAID, NCI, NICHD, NHBL, NIDA, NIMH, NIA, FIC and OAR…
54	Gichangi	2018	Impact of HIV Self-Test Distribution to Male Partners of ANC Clients: Results of a Randomized Controlled Trial in Kenya.	Africa	Kenya		N		N	N	Y	N	N		quantitative	RCT	interventional	RCT	N	1410 women enrolled; 1217 (86%) were successfully followed up at 3 months after enrollment; 1133 male partners (80.4%) of the ANC clients participated in survey	August 2015 to February 2016	1) Study arm 1 (standard-of-care): The study nurse gave the participant the standard Kenyan Ministry of Health card, inviting the male partner to come to the clinic for a discussion on the health of their family, but the card did not specifically mention HIV testing. 2) Study arm 2 (improved card): The study nurse gave the client an improved invitation card developed by the study team describing …			OraQuick oral HIV self-test kits (OraSure Technologies)	oral	unsupervised		yes	yes	no	no	no	no	no	no	no	no	none disclosed
57	Green	2018	From conventional to disruptive: upturning the HIV testing status quo among men who have sex with men in Vietnam.	Asia	Vietnam		N		Y	N	N	N	N		quantitative	Cross-sectional survey	observational	NA	N	1351	December 2015 to September 2017	548 MSM accessing HIV lay provider testing, 803 MSM seeking HIVST				both	both		yes	yes	no	no	no	no	no	no	yes	yes	USAID funded the HIV testing interventions and study
58	Grésenguet	2017	Acceptability and Usability Evaluation of Finger-Stick Whole Blood HIV Self-Test as An HIV Screening Tool Adapted to The General Public in The Central African Republic.	Africa	Central African Republic		N		Y	Y	N	Y	N		quantitative	survey	observational	NA		3484 adult volunteers (HIVST acceptability questionnaire); 300 participants for usability study	June to July 2016				Exacto® Test HIV (Biosynex)	blood	unsupervised		yes	no	no	no	yes	no	no	no	no	no	none disclosed
59	Gumede	2018	Health care users' knowledge, attitudes and perceptions of HIV self-testing at selected gateway clinics at eThekwini district, KwaZulu-Natal province, South Africa.	Africa	South Africa		N		N	N	N	N	N		quantitative	Cross-sectional survey	observational	NA	N	442	Dec 8 2016 - January 13 2017					not specified	not specified		yes	yes	no	no	no	no	no	no	no	no	Durban University of Technology: [Grant Number T-306-301-520].
1004	Han	2014	HIV self-testing among online MSM in China: implications for expanding HIV testing among key populations.	Asia	China		Y		Y	N	N	N	N		quantitative	Cross-sectional survey	observational	NA	N	1342	May 2013.					both	not specified		no	yes	no	no	no	no	no	no	no	no	US National Institutes of Health and the American Society of Tropical Medicine and Hygiene; supported by the NIH FIC (1D43TW009532-01), FIC (1K01TW00820001A1), NIMH (R00MH093201), NICHD (R24 HD056670), and the American Society of Tropical Medicine and Hygiene, the Morehead-Cain Foundation, and an NIH training grant (5T32AI007001-35). We would like to thank GZTZ, Chongqing MSM Community Support Ce…
61	Harichund	2019	HIV self-testing as part of a differentiated HIV testing approach: exploring urban and rural adult experiences from KwaZulu-Natal, South Africa using a cross-over study design.	Africa	South Africa		N		N	N	N	N	N		qualitative	IDIs with randomized cross-over	interventional	RCT	Y	40 participants (80 IDIs following exposure to HCT and HIVST)	February 2016 to February 2017				eGenie HIV self-test kits	blood	unsupervised		no	no	no	no	no	no	no	no	no	no	supported by a scholarship from the University of KwaZulu-Natal.
63	Harichund	2018	Acceptability of HIV self-testing among men and women in KwaZulu-Natal, SouthÂ Africa.	Africa	South Africa		N		N	N	N	N	N		qualitative	IDI, FGD	observational	NA	Y	63	February 2016 to February 2017					not specified	not specified		yes	no	no	no	no	no	no	no	no	no	a scholarship from the Univer- sity of KwaZulu-Natal.
65	Hector	2018	Acceptability and performance of a directly assisted oral HIV self-testing intervention in adolescents in rural Mozambique.	Africa	Republic of Mozambique		Y		N	N	N	N	N		quantitative	Cross-sectional survey and observatoin	observational	NA	N	496	September to November 2016	372 adolescents included in the schools; 124 included in the hospital			OraQuick Rapid HIV - 1/2 Anti body test	oral	unsupervised		yes	yes	no	no	yes	no	no	no	no	no	The study was designed as operational research by the project team of the non-governmental, non-profit organisation SolidarMed in Mozambique (http://www. solidarmed.ch/en/countries/mocambique) and financed with project money
69	Indravudh	2017	'I will choose when to test, where I want to test': investigating young people's preferences for HIV self-testing in Malawi and Zimbabwe.	Africa	Malawi, Zimbabwe		Y		N	N	N	N	N		mixed methods	QN: discrete choice experiments, QL: IDI, FGD	observational	NA	Y	DCE: 341, IDI: 15, FGD: 12 (107 participants)	April to September 2016				OraQuick HIV Self-Test	both	both		yes	no	yes	no	no	no	no	no	no	no	UNITAID, grant number: PO#8477-0-600
72	Jennings	2017	Perceived Cost Advantages and Disadvantages of Purchasing HIV Self-Testing Kits among Urban Tanzanian Men: An Inductive Content Analysis.	Africa	Tanzania		Y		Y	N	N	N	N		qualitative	IDI	observational	NA	Y	23	2015				Calypte AWARE TM HIV-1/2 rapid oral fluid self-test	oral	not specified		yes	no	no	no	no	no	no	no	no	no	National Institute of Mental Health (NIMH) Grant #R01MH098690: PI, Suzanne Mamam, NIMH Grant #K99MH110343: PI, Donaldson Conserve, and the University of North Carolina at Chapel Hill Center for AIDS Research (P30AI50410). The primary author’s work on this manuscript was supported by NIMH Grant #K01MH107310: PI, Larissa Jennings and the Johns Hopkins University Center for AIDS Research (P30AI09418…
75	Kalibala	2014	Factors associated with acceptability of HIV self-testing among health care workers in Kenya.	Africa	Kenya		N		N	N	N	Y	N		quantitative	post-test only uncontrolled QE	interventional	QE	N	765	December 2009 to February 2010	information campaign and distribution of HIV-ST kits			CalypteR AwareTM oral HIV test	oral	unsupervised		yes	yes	no	no	no	no	no	no	no	no	U.S. Centers for Disease Control and Prevention
76	Kebede	2013	HIV self-testing practices among Health Care Workers: feasibility and options for accelerating HIV testing services in Ethiopia.	Africa	Ethiopia		N		N	N	N	Y	N		mixed methods	QN: cross-sectional survey, QL: IDI	observational	NA	Y	307						not specified	not specified		yes	yes	no	no	no	no	no	no	no	no	none disclosed
78	Kelvin	2016	Choice in HIV testing: the acceptability and anticipated use of a self-administered at-home oral HIV test among South Africans.	Africa	South Africa		N		N	N	N	N	N		qualitative	IDI	observational	NA	Y	20	November 22-26, 2010				not specified	oral	unsupervised		no	no	yes	no	no	no	no	no	no	no	a grant from the Tibotec 2008 REACH Initiative ‘‘Beliefs about male circumcision and HIV prevention at primary care clinics in KwaZulu-Natal South Africa’’ and a centre grant from the National Institute of Mental Health (NIMH) to the HIV Center for Clinical and Behavioral Studies at the New York State Psychiatric Institute and Columbia University
1005	Kelvin	2019	Announcing the availability of oral HIV self-test kits via text message to increase HIV testing among hard-to-reach truckers in Kenya: a randomized controlled trial.	Africa	Kenya		N		N	N	N	N	N		quantitative	RCT	interventional	RCT		2262	2015 to 2016	Intervention - text message sent thrice a week, one week apart, alternating in English or Kiswahili, offered choices among SOC HIV test, self-administered oral HIV test for use under supervision, or self-administered oral HIV test kit for use outside the clinic; Enhanced SOC - SOC text sent thrice, alternating in English or Kiswahili, offered only standard HIV test; SOC - SOC text sent one time i…			OraQuick HIV self-test	oral	both		no	yes	no	no	yes	no	no	no	no	no	International Initiative for Impact Evaluation (3 IE # TW2.2.06 supplement, Principal Investigator: Kelvin). Elizabeth Kelvin was also supported by the Einstein-Rockefeller-CUNY Center for AIDS Research [P30-AI124414] which is supported by the following National Institutes of Health (NIH) Co-Funding and Participating Institutes and Centers: NIAID, NCI, NICHD, NHBL, NIDA, NIMH, NIA, FIC and OAR. S…
80	Kelvin, Elizabeth	2018	A Randomized Controlled Trial to Increase HIV Testing Demand Among Female Sex Workers in Kenya Through Announcing the Availability of HIV Self‑testing Via Text Message	Africa	Kenya		N		N	Y	N	N	N		quantitative	RCT	interventional	RCT	N	2196	February to May 2017	(a) Intervention Arm: text message informing participants that HIV self-test kits were available at North Star Alliance clinics in Kenya, (b) Enhanced Standard of Care: text reminding clients to come to clinic sent 3x	Registry for International Impact Evaluations (RIDIE-STUDY-ID-582a2462ae2ab)		OraQuick HIV self-test kit	oral	both		no	yes	no	no	yes	no	no	no	yes	no	International Initiative for Impact Evaluation (3IE # TW2.2.06 supplement, Kelvin Principal Investigator)
82	Kelvin, Elizabeth	2018	Offering Self-administered Oral HIV Testing as a Choice to Truck Drivers in Kenya: Predictors of Uptake and Need for Guidance While Self-testing	Africa	Kenya		N		N	N	N	N	N		quantitative	Secondary analysis of trial data	observational	NA	N	149	October to December 2015	NA	International Development Impact Evaluations (RIDE ID#55847d64a454f)		Not specified	oral	supervised		no	yes	no	no	yes	no	no	no	yes	no	International Initiative for Impact Evaluation (3 IE# TW2.2.06)
81	Kelvin, Elizabeth	2018	Offering self-administered oral HIV testing to truck drivers in Kenya to increase testing: a randomized controlled trial	Africa	Kenya		N		N	N	N	N	N		quantitative	RCT	interventional	RCT	N	305	October to December 2015	(a) Intervention Arm: offered the choice between (1) standard of care test (i.e. provider-administered blood-based test), (2) self-administered oral rapid HIV test, (3) oral rapid HIV test kit for home use	Registry for International Development Impact Evaluations (RIDE ID#		OraQuick HIV self-test kit	oral	both		no	yes	no	no	no	no	no	no	no	no	a grant from the International Initiative for Impact Evaluation (3IE) TW2.2.06
126	Kennedy	2012	Exploring the Practice of HIV Self-Testing Among Health Care Workers at Nyeri Provincial Hospital in Kenya	Africa	Kenya		N		N	N	N	Y	N		quantitative	Cross-sectional survey	observational	NA	N	348 (358 responded; 380 dist; N 414)	1st July 2012 and 22nd July 2012				Not specified	not specified	not specified		no	yes	no	no	no	no	no	no	no	no	none disclosed
84	Knight, Lucia	2017	“I think it is right”: a qualitative exploration of the acceptability and desired future use of oral swab and finger-prick HIV self-tests by lay users in KwaZulu-Natal, South Africa	Africa	South Africa		N		N	N	N	N	N		mixed methods	QN: cross-sectional survey, QL: IDI	observational	NA	Y	50	Not indicated		Peck, et al (https://doi.org/10.1007/s10461-014-0818-8)		Not indicated	both	not specified		yes	no	yes	no	no	no	no	no	no	no	Bill & Melinda Gates Foundation under Grant OPP1045125
87	Kumwenda, Moses	2014	Factors Shaping Initial Decision-Making to Self-test Amongst Cohabiting Couples in Urban Blantyre, Malawi	Africa	Malawi		N		N	N	N	N	N		qualitative	IDI	observational	NA	Y	34 (17 heterosexual couples)	September 2012 - September 2013		ISRCTN02004005		OraQuick Advance I/II	oral	both		yes	yes	no	no	no	no	no	no	no	no	Helse Nord TB Initiative (HNTI) and Health Research Capacity Initiative Strengthening with funding from DFID and Wellcome Trust for
88	Kumwenda, Moses Kelly	2018	Discordance, Disclosure and Normative Gender Roles: Barriers to Couple Testing Within a Community‑Level HIV Self‑Testing Intervention in Urban Blantyre, Malawi	Africa	Malawi		N		N	N	N	N	N		qualitative	IDI	observational	NA	Y	33	October 2012 to February 2014	NA	Not indicated		NA	oral	unsupervised		yes	yes	no	no	no	no	no	no	no	yes	Helse Nord RF
89	Kurth, Ann	2016	Accuracy and Acceptability of Oral Fluid HIV Self-Testing in a General Adult Population in Kenya	Africa	Kenya		N		N	N	N	N	N		quantitative	Cross-sectional survey and observatoin	observational	NA	N	239	2013-11-01				OraQuick	oral	unsupervised		yes	no	no	no	yes	no	no	no	yes	no	International Initiative for Impact Evaluation, Inc. (3ie).
96	Lippman, Sherri	2018	Ability to use oral fluid and fingerstick HIV self testing (HIVST) among South African MSM	Africa	South Africa		N		Y	N	N	N	N		quantitative	Phase 1: Cross-sectional survey and observation, Phase 2: QE, Phase 3: QE	observational	NA	N	Phase I: 24, Phase II: 45, Phase III: 64	Phase 1: November to March 2015 Phase II: May 2015-January 2016 Phase III: August 2016-May 2017				OraQuick HIV-1/2 Rapid Antibody Test AtomoRapid HIV-1/2 Antibody Test	both	unsupervised		yes	no	no	no	yes	no	no	no	no	no	President’s Emergency Plan for AIDS Relief through the US Department of Health and Human Services and the Centers for Disease Control and Prevention South Africa Country Office
99	Lippman, Sherri	2014	Acceptability of self-conducted home-based HIV testing among men who have sex with men in Brazil: data from an on-line survey	Americas	Brazil		N		Y	N	N	N	N		quantitative	Cross-sectional survey	observational	NA	N	629	April 14th to 25th 2011				NA	both	both		yes	no	no	no	no	no	no	no	no	no	Center for AIDS Re- search at Emory University, IPEC institutional development grant program (IPEC-001- LIV-02 Projeto de Apoio ao Desenvolvimento Ins- titucional do IPEC-Fiocruz) also
98	Lippman, Sherri	2018	High Acceptability and Increased HIV-Testing Frequency After Introduction of HIV Self-Testing and Network Distribution Among South African MSM	Africa	South Africa		N		Y	N	N	N	N		quantitative	pre-test post-test uncontrolled QE	interventional	QE	N	127	May-June 2015, August-October 2016	provided with up to 9 test kits of their choice—oral fluid or blood fingerstick—to use themselves and distribute to their networks			OraQuick HIV-1/2 Rapid Antibody Test AtomoRapid HIV-1/2 Antibody Test	both	unsupervised		yes	yes	no	no	no	no	no	no	no	no	none disclosed
1001	Lippman, Sherri	2015	Client and Provider Perspectives on New HIV Prevention Tools for MSM in the Americas	Americas	Brazil, Peru		N		Y	N	N	N	N		qualitative	FGD	observational	NA	Y	Peru: 27 MSM, 12 healthcare providers; Brazil: 33 MSM, 13 healthcare providers	August-November 2011, January-May 2012					not specified	not specified		yes	no	no	no	no	no	no	no	no	no	National Institute of Allergy and Infectious Diseases R01AI083060.
104	Macpherson, Peter	2014	Effect of Optional Home Initiation of HIV Care Following HIV Self-testing on Antiretroviral Therapy Initiation Among Adults in Malawi: A Randomized Clinical Trial	Africa	Malawi		Y		N	N	N	N	N		quantitative	RCT	interventional	RCT		14 clusters (16,660 in primary analysis; 244 in secondary analysis)	January 30 - November 5, 2012	(1) Home-based initiation of HIV care after self-testing (2) Facility-based initiation of HIV care after self-testing	NCT01414413		OraQuick Advance Rapid HIV-1/2 antibody test, OraSure Technologies	oral	unsupervised		no	yes	no	no	no	no	no	no	yes	no	Wellcome Trust (WT089673, P.M. and WT097973, H.M.) and a Wellcome Trust Senior Research Fellowship in Clinical Science (WT091769, E.L.C.).
105	Maheswaran, Hendramoorthy	2018	Cost-Effectiveness of Community-based Human Immunodeficiency Virus Self-Testing in Blantyre, Malawi	Africa	Malawi		Y		N	N	N	N	N		quantitative	cost analysis	modelling	NA	N	N/A	Not indicated, but parent study February 2012 to August 2014	N/A	ISRCTN02004005		Not specified	not specified	not specified		no	no	no	yes	no	no	no	no	no	no	H. M. was supported by the Wellcome Trust (grant WT097973). E. L. C. was supported by the Wellcome Trust (grant WT091769). A. C. is supported by the NIHR Collaborations for Leadership in Applied Health Research and Care (CLAHRC) West Midlands initiative.
106	Maheswaran, Hendramoorthy	2016	Cost and quality of life analysis of HIV self-testing and facility-based HIV testing and counselling in Blantyre, Malawi	Africa	Malawi		N		N	N	N	N	N		quantitative	cost analysis	modelling	NA	Y	1241 participants Self-tested: 775 Facility-based: 466	February 2013 to April 2014	N/A	Not indicated, but parent study: ISRCTN02004005		Not specified	oral	not specified		no	no	no	yes	no	no	no	no	yes	no	HM was supported by the Wellcome Trust (grant number: WT097973). PM was supported by the Wellcome Trust (grant number: WT089673). ELC was funded by a Wellcome Trust Senior Research Fellowship in Clinical Science (grant number: WT091769).
108	Makusha, Tawanda	2015	HIV Self-Testing Could “Revolutionize Testing in South Africa, but It Has Got to Be Done Properly”: Perceptions of Key Stakeholders	Africa	South Africa		N		N	N	N	N	N		qualitative	IDI	observational	NA	Y	12	June to August 2013	N/A	Not indicated		Not specified	not specified	not specified		yes	yes	yes	no	no	no	no	no	no	no	Bill & Melinda Gates Foundation under grant OPP1045125
109	Maman, Suzanne	2017	A qualitative study of secondary distributionof HIV self-test kits by female sex workers in Kenya	Africa	Kenya		N		N	Y	N	N	N		qualitative	IDI	observational	NA	Y	18	January to May 2015		Not indicated		OraQuik rapid HIV-1/2 antibody test	oral	unsupervised		no	yes	no	no	no	no	no	no	yes	yes	Bill and Melinda Gates Foundation (grant no. OPP1107923)
111	Marley, Gifty	2014	Introducing rapid oral–fluid HIV testing among high risk populations in Shandong, China: feasibility and challenges	Asia	China		N		Y	Y	N	N	N		quantitative	cross-sectional survey and observation	observational	NA	N	371 MSM, 405 FSW and 361 VCT clients	July 2011 to December 2012		Not indicated		Not specified	oral	unsupervised		yes	no	no	no	yes	no	no	no	no	no	Shandong Provincial Scientific Research Foundation for Outstanding Young Scientist Award (BS2010YY019) and Ministry of Education, China (10YJCZH109)
114	Martinez Perez, Guillermo	2016	‘I Know that I Do Have HIV but Nobody Saw Me’: Oral HIV Self-Testing in an Informal Settlement in South Africa	Africa	South Africa		N		N	N	N	N	N		qualitative	QL part only of Mixed methods study: IDI, FGD	observational	NA	Y	20 (a) 9 (b) 7 (c) 4	December 2014 to March 2015	N/A	Not indicated		OraQuick O-HIVST	oral	not specified		yes	yes	yes	no	no	no	no	no	no	yes	operational research by Médecins Sans Frontiéres project in Khayelitsha, South Africa
112	Martinez Perez, Guillermo	2016	Supervised oral HIV self-testing is accurate in rural KwaZulu-Natal, South Africa	Africa	South Africa		N		N	N	N	N	N		quantitative	Cross-sectional survey	observational	NA	N	2198	June 2014 to April 2015	N/A	Not indicated		OraQuick	oral	supervised		no	yes	no	no	yes	no	no	no	yes	no	none disclosed
115	Masters, Samuel	2016	Promoting Partner Testing and Couples Testing through Secondary Distribution of HIV Self-Tests: A Randomized Clinical Trial	Africa	Kenya		N		N	N	Y	N	N		quantitative	RCT	interventional	RCT		600, 570 included in analysis	Not indicated	HIV Testing Group: participants were given two HIV self-testing kits and were encouraged to distribute a test kit to their male partner or to use both test kits to undertake couples testing if they felt comfortable doing so	NCT02386215		OraQuick Rapid HIV-1/2 Antibody Test	oral	unsupervised		no	yes	no	no	no	no	no	no	yes	yes	International Initiative for Impact Evaluation (TW2-02-02)
116	Matovu, Joseph	2017	‘. . . if you bring the kit home, you [can] get time and test together with your partner’: Pregnant women and male partners’ perceptions regarding female partner-delivered HIV self-testing in Uganda – A qualitative study	Africa	Uganda		Y		N	N	Y	N	N		qualitative	IDI, FGD	observational	NA	Y	92 (62 pregnant women, 30 partners)	November to December 2015	N/A	Not indicated		None	not specified	unsupervised		yes	yes	no	no	no	no	no	no	no	yes	Uganda Ministry of Health through a Grant from the Global Fund
117	Matovu, Joseph	2018	‘If I had not taken it [HIVST kit] home, my husband would not have come to the facility to test for HIV’: HIV self-testing perceptions, delivery strategies, and post-test experiences among pregnant women and their male partners in Central Uganda	Africa	Uganda		N		N	N	Y	N	N		qualitative	IDI	observational	NA	Y	32 (17 women and 15 men)	February to March 2018	Note: Intervention arm in parent study intervention arm: received two to four oral HIVST kits; one for themselves, one for their male partners, and two for any other adults in the household	Not indicated		OraQuick© HIV self-test	oral	unsupervised		yes	yes	no	no	no	no	no	no	no	yes	a grant from the International Initiative for Impact Evaluation (3ie) to Makerere University School of Public Health.
122	Mokgatle, Mathildah	2017	High Acceptability of HIV Self-Testing among Technical Vocational Education and Training College Students in Gauteng and North West Province: What Are the Implications for the Scale Up in South Africa?	Africa	South Africa		N		N	N	N	N	N		quantitative	Cross-sectional survey	observational	NA	Y	3662	February to May 2015	N/A	Not indicated		None	not specified	not specified		yes	no	no	no	no	no	no	no	no	no	University of Limpopo; MREC/H/46/2014: IR.
2002	Moyo	2017	Opinions about and acceptability of HIV-self testing amongst students at the Institute of Health Sciences-Lobatse, Botswana	Africa	Botswana		Y		N	N	N	N	N		qualitative	IDI, FGD	observational	NA	Y	45; not sure how many FGD and IDI					not specified	not specified	not specified		yes	no	yes	no	no	no	no	no	no	no	none disclosed
124	Mugo, Peter	2017	Uptake and Acceptability of Oral HIV Self-Testing among Community Pharmacy Clients in Kenya: A Feasibility Study	Africa	Kenya		N		N	N	N	N	N		mixed methods	QN: post-test only uncontrolled QE, QL: FGD	interventional	QE	Y	174	November 2015 to April 2016	recruitment to use HIV-ST by Pharmacy Service Providers	Not indicated		OraQuick1 rapid HIV 1/2 antibody test	oral	unsupervised		yes	yes	no	no	no	no	no	no	yes	yes	International AIDS Vaccine Initiative (IAVI)
125	Mulubwa, Charma	2018	Community based distribution of oral HIV self-testing kits in Zambia: a cluster-randomised trial nested in four HPTN 071 (PopART) intervention communities	Africa	Zambia		Y		N	N	N	N	N		quantitative	cluster RCT	interventional	RCT	Y	13267	January 18 to April 30, 2017	offer oral HIV self-testing as alternative to routine door-to-door HIV testing services (HIV self-testing group)	NCT02994329		OraQuick self-test kit	oral	both		no	yes	no	yes	no	no	no	no	yes	yes	Not indicated
2004	NASCOP	2006	Preparedness for HIV/AIDS Service Delivery: Kenya Health Workers Survey 2005	Africa	Kenya		N		N	N	N	Y	N		mixed methods	QN: survey, QL: FGD	observational	NA	Y	QN: 1,897; QL: 24 FGDs					not specified	not specified	not specified		yes	yes	yes	no	no	no	no	no	no	no	PEPFAR, US CDC
129	Ngure, Kenneth	2017	Feasibility and acceptability of HIV self-testing among pre-exposure prophylaxis users in Kenya	Africa	Kenya		N		N	N	N	N	N		mixed methods	QN: uncontrolled post-test only QE, QL: FGD/IDI	interventional	QE	Y	651	November 2013 to June 2015	provision of HIV-ST kits with PrEP and encouragement to test before starting a new bottle	Not indicated		OraQuick	oral	both		yes	yes	no	no	yes	yes	no	no	no	yes	National Institute of Mental Health of the US National Institutes of Health: [grant R01 MH095507] Bill & Melinda Gates Foundation: [grant number OPP1056051] US Agency for International Development: [cooperative agreement AID-OAA-A-12-00023]
2005	Nkuna	2016	HIV Self-testing, Self-Stigma, and HAART treatment at the University of Limpopo: Health Sciences Students' Opinion and Perspectives	Africa	South Africa		N		N	N	N	N	N		mixed methods	QN: survey, QL: FGD	observational	NA	Y	QN: 300; QL: 4 FGD	2015				not specified	not specified	not specified		yes	no	yes	no	no	no	no	no	no	no
2003	Ochako	2014	Insights Into Potential Users and Messaging for HIV Oral Self-Test Kits in Kenya	Africa	Kenya		N		Y	Y	N	N	N		mixed methods	QN: survey; QL: open-ended questions, FGD, IDI	observational	NA	Y	general population: 782, MSM: 100, FSW: 100	November to December 2013				not specified	oral	not specified		yes	yes	yes	no	no	no	no	no	yes	no	International Initiative for Impact Evaluation (3ie)
136	Oldenburg, Catherine	2017	HIV testing practices and the potential role of HIV self-testing among men who have sex with men in Mexico	Americas	Mexico		N		Y	N	N	N	N		quantitative	Cross-sectional survey	observational	NA	N	4537	2012	N/A	Not indicated		None	not specified	not specified		yes	no	no	no	no	no	no	no	no	no	Not indicated
140	Ong, Jason	2017	Coercion and HIV Self-Testing in Men Who Have Sex With Men: Implementation Data From a Cross-Sectional Survey in China	Asia	China		Y		Y	N	N	N	N		quantitative	Cross-sectional survey	observational	NA	N	1312	July to August 2016	N/A	Not indicated		None	not specified	not specified		no	yes	no	no	no	no	no	no	no	yes	Not indicated
1002	Ong, Jason	2018	Pressured HIV testing “in the name of love”: a mixed methods analysis of pressured HIV testing among men who have sex with men in China	Asia	China		Y		Y	N	N	N	N		mixed methods	QN: Survey, QL: IDI	observational	NA	Y	1044	2017-05-01	N/A	Not indicated		None	not specified	not specified		no	yes	no	no	no	no	no	no	no	yes	National Institutes of Health (NIAID 1R01AI114310-01), UNC-South China STD Research Training Center (FIC 1D43TW009532-01), UNC Center for AIDS Research (NIAID 5P30AI050410), UCSF Center for AIDS Research (NIAID P30 AI027763), NIMH (R00MH 093201), UJMT Fogarty Fellowship (FIC R25TW0093), Australian National Health and Medical Research Council (APP1104781) and SESH Global (www.seshglobal.org)
143	Ortblad, Katrina	2018	Acceptability of HIV self-testing to support pre-exposure prophylaxis among female sex workers in Uganda and Zambia: results from two randomized controlled trials	Africa	Uganda, Zambia		N		N	Y	N	N	N		quantitative	RCT	interventional	RCT	N	Zambia: 633 Uganda: 749	September to October 2016	1) direct distribution of the HIV self-test kit from the peer educator to the participant (direct delivery) 2) distribution of a coupon from the peer educator to the participant that could be used to collect the HIV self-test from an existing health facility (coupon delivery) 3) referral from the peer educator to existing and free of charge standard HIV testing facilities (standard of care)	NCT02827240 and NCT02846402		OraQuick Rapid HIV-1/2 Antibody Test	oral	both		yes	no	no	no	no	no	no	no	no	no	International Initiative for Impact Evaluation (3ie)
145	Ortblad, Katrina	2018	HIV self-test performance among female sex workers in Kampala, Uganda: a cross-sectional study	Africa	Uganda		N		N	Y	N	N	N		quantitative	Cross-sectional survey and observatoin	observational	NA	N	104	2016-10-01	N/A	NCT02846402		OraQuick ADVANCE Rapid HIV-1/2 Antibody Test	oral	unsupervised		yes	no	no	no	yes	no	no	no	no	no	International Initiative for Impact Evaluation (3ie)
146	Ortblad, Katrina	2018	Female Sex Workers Often Incorrectly Interpret HIV Self-Test Results in Uganda	Africa	Uganda		N		N	Y	N	N	N		quantitative	Secondary analysis of trial data	observational	NA	N	544	October to November 2016	N/A	Not indicated		OraQuick Rapid HIV-1/2 Antibody Tests	oral	not specified		no	yes	no	no	yes	no	no	no	no	no	International Initiative for Impact Evaluation (3ie)
142	Ortblad, Katrina	2017	Direct provision versus facility collection of HIV self-tests among female sex workers in Uganda: A cluster-randomized controlled health systems trial	Africa	Uganda		N		N	Y	N	N	N		quantitative	cluster RCT	interventional	RCT	Y	960(926 analyzed)	October to November 2016	1) direct distribution of the HIV self-test kit from the peer educator to the participant (direct delivery) 2) distribution of a coupon from the peer educator to the participant that could be used to collect the HIV self-test from an existing health facility (coupon delivery) 3) referral from the peer educator to existing and free of charge standard HIV testing facilities (standard of care)	NCT02846402		OraQuick Rapid HIV-1/2 Antibody Test	oral	unsupervised		no	yes	no	no	no	yes	no	no	yes	yes	International Initiative for Impact Evaluation (3ie)
148	Pal, Khuondyla	2016	Acceptability Study on HIV Self-Testing among Transgender Women, Men who Have Sex with Men, and Female Entertainment Workers in Cambodia: A Qualitative Analysis	Asia	Cambodia		N		Y	Y	N	N	Y		qualitative	FGD	observational	NA	Y	24 FGs with 144 participants (48 transgender women, 48 MSM, 48 FEW)	2015-09-01	NA	Not indicated		NA	both	not specified		yes	no	yes	no	no	no	no	no	no	no	United States Agency for International Development (USAID)
149	Pan, Stephen	2018	No Place Like Home? Disentangling Preferences for HIV Testing Locations and Services Among Men Who Have Sex with Men in China	Asia	China		Y		Y	N	N	N	N		quantitative	Discrete Choice Experiment	observational	NA	N	803	January 8-31, 2017	NA	Not indicated		NA	both	both		yes	no	no	no	no	no	no	no	no	no	US National Institutes of Allergy and Infectious Diseases (NIAD1R01AI114310) and Fogarty International Center (R25TW009340).
150	Pando, Maria	2017	High acceptability of rapid HIV self-testing among a diverse sample of MSM from Buenos Aires, Argentina	Americas	Argentina		N		Y	N	N	N	N		quantitative	Cross-sectional survey	observational	NA	N	500 (404 analyzed)	November 2007 to July 2009	NA	Not indicated		NA	oral	unsupervised		yes	no	no	no	no	no	no	no	no	yes	US National Institute of Mental Health (NIMH) to the HIV Center for Clinical and Behavioral Studies at the New York State Psychiatric Institute and Columbia University (R01-MH073410)
1006	Pant Pai	2013	Will an Unsupervised Self-Testing Strategy for HIV Woek in Health Care Workers of South Africa? A Cross Sectional Pilot Feasibility Study	Africa	South Africa		N		N	N	N	Y	N		quantitative	post-test only controlled QE	interventional	QE	Y	251	Jan - June 2012	Internet based vs Paper based			Oraquick	oral	unsupervised		yes	no	no	no	yes	no	no	no	yes	no	Grand Challenges Canada
153	Peck	2014	What should the ideal HIV self-test look like? A usability study of test prototypes in unsupervised HIV self-testing in Kenya, Malawi, and South Africa.	Africa	Kenya, Malawi and South Africa		N		N	N	N	N	N		mixed methods	QN: crossectional survey and observation, QL: IDI	interventional	QE	Y	O1 (33); FS1 (29); FS2 (29); FS3(30) FS4(29)	March - Sept 2013	O1 vs FS 1-4			Not specified	both	unsupervised		yes	no	no	no	yes	no	no	no	no	no	none disclosed
155	Phanuphak	2018	What would you choose: Online or Offline or Mixed services? Feasibility of online HIV counselling and testing among Thai men who have sex with men and transgender women and factors associated with service uptake.	Asia	Thailand		N		Y	N	N	N	Y		quantitative	post-test only controlled QE	interventional	QE	Y	564	Dec 2015 - June 2017	Offline conventional testing vs Mixed conventional testing vs Online Supervised ST	NCT03203265		Alere DetermineTM HIV 1/2	blood	supervised		yes	yes	no	no	no	yes	no	no	yes	yes	amfAR GMT Initiative grant
158	Qin	2017	Benefits and Potential Harms of Human Immunodeficiency Virus Self-Testing Among Men Who Have Sex With Men in China: An Implementation Perspective.	Asia	China		Y		Y	N	N	N	N		quantitative	Cross-sectional survey	observational	NA	Y	647	2015-11-01					not specified	not specified		no	yes	no	no	no	no	no	no	yes	yes	e National Institutes of Health (NIAID 1R01AI114310-01), UNC-South China STD Research Training Center (FIC 1D43TW009532-01), UNC Center for AIDS Research (NIAID P30AI050410-13), UCSF Center for AIDS Research (NIAID P30 AI027763), UJMT Fogarty Fellowship (FIC R25TW0093), Fulbright-Fogarty Fellowship in Public Health, and SESH Global (www.seshglobal.org). The
159	Ren	2017	Uptake of HIV Self-testing among Men Who have Sex with Men in Beijing, China: a Cross-sectional Study.	Asia	China		N		Y	N	N	N	N		quantitative	Cross-sectional survey	observational	NA	Y	5996	2016-05-01					not specified	not specified		yes	yes	no	no	no	no	no	no	no	no	China-US Collaboration on HIV/AIDS (Grant # 5U2GGH001153); and China National Health & Family Planning Commission (131-16-000-105-02).
1008	Ren	2017	HIV care-seeking behaviour after HIV self-testing among men who have sex with men in Beijing, China: a cross-sectional study.	Asia	China		N		Y	N	N	N	N		quantitative	Cross-sectional survey	observational	NA	Y	Total: 2383; Seekers 380; Non-seekers 2003	May 14-May 17 2016				Not specified	not specified	not specified		no	no	no	no	no	no	no	no	yes	no	National Health and Family Planning Commission, the People’s Republic of China
167	Sambakunsi	2015	'Whose failure counts?' A critical reflection on definitions of failure for community health volunteers providing HIV self-testing in a community-based HIV/TB intervention study in urban Malawi.	Africa	Malawi		N		N	N	N	Y	N		qualitative	IDI	observational	NA	Y	28	2015				Not specified	not specified	not specified		no	no	no	no	no	yes	no	no	no	no	none disclosed
168	Sarkar	2016	Feasibility of supervised self-testing using an oral fluid-based HIV rapid testing method: a cross-sectional, mixed method study among pregnant women in rural India.	Asia	India		N		N	N	Y	N	N		mixed methods	QN: crossectional survey and observation, QL: IDI	observational	NA	Y	202	Aug 2014-Jan 2015				OraQuick	oral	supervised		yes	no	yes	no	yes	no	no	no	yes	no	International HIV/AIDS Alliance (UK)
1012	Schaffer	2017	The Association Between Intimate Partner Violence and Women’s Distribution and Use of HIV Self-Tests With Male Partners: Evidence From a Cohort Study in Kenya	Africa	Kenya		N		N	N	Y	N	N		quantitative	Secondary analysis of trial data	observational	NA	N	162	Not specified	provided 3 HIV-ST kits for self and others with education on use, encouragement to distribute and access to hotline for questions or issues			OraQuick Rapid HIV-1/2 antibody test, OraSure Technologies, Bethlehem, PA	oral	unsupervised		no	yes	no	no	no	no	no	no	no	yes	Bill and Melinda Gates Foundation (OPP1107923)
178	Smith	2016	Adolescents' experience of a rapid HIV self-testing device in youth-friendly clinic settings in Cape Town South Africa: a cross-sectional community based usability study.	Africa	South africa		Y		N	N	N	N	N		quantitative	Cross-sectional survey and observatoin	observational	NA	Y	224	May - October 2014				AtomoRapid	blood	unsupervised		yes	no	no	no	yes	no	no	no	no	no	National Research Foundation
182	Spyrelis	2017	Are women more likely to self-test? A short report from an acceptability study of the HIV self-testing kit in South Africa.	Africa	South Africa		N		N	N	N	N	N		qualitative	FGD	observational	NA	Y	118	2016?				OraQuick (respondents shown sample kit)	oral	not specified		yes	yes	no	no	no	no	no	no	no	no	none disclosed
185	Strauss	2018	HIV testing preferences among long distance truck drivers in Kenya: a discrete choice experiment.	Africa	Kenya		N		N	N	N	N	N		quantitative	Discrete Choice Experiment	observational	NA	Y	305	October-December 2015	Choice arm (Oral self testing or provider-administered finger-prick test) vs Control arm (provider administered testing			Not specified	both	both		yes	no	no	no	no	no	no	no	no	no	International initiative for impact evaluation
186	Strauss	2018	Stated and revealed preferences for HIV testing: can oral self-testing help to increase uptake amongst truck drivers in Kenya?	Africa	Kenya		N		N	N	N	N	N		quantitative	Secondary analysis of trial data	observational	NA	N	305 (150 intervention arm included in the analyses)	October 2015-December 2015	HIV self-testing with standard provider administered test vs. Provider administered test alone			Not specified	both	both		yes	yes	no	no	no	no	no	no	no	no	International Initiative for Impact Evaluation
190	Tang	2018	Crowdsourcing to expand HIV testing among men who have sex with men in China: A closed cohort stepped wedge cluster randomized controlled tria	Asia	China		Y		Y	N	N	N	N		quantitative	cluster RCT	interventional	RCT	Y	1381	July 29, 2016-August 21, 2017	Routine CDC and CBO promotional efforts vs Routine CDC and CBO promotional efforts + HIV promotional images via WeChat, Access to HIV ST application platform, Local CBO-led contets for HIV testing stories			Not specified	not specified	not specified		no	yes	no	no	no	no	no	no	yes	no	National Key Research and Development Program of China (2017YFE0103800), the National Institutes of Health (NIAID 1R01AI114310-01), UNC-South China STD Research Training Center (FIC 1D43TW009532-01), UNC Center for AIDS Research (NIAID 5P30AI050410), NIMH (R34MH109359), UJMT Fogarty Fellowship (FIC R25TW0093), the North Carolina Translational & Clinical Sciences Institute (1UL1TR001111), SMU Rese…
192	Tao	2014	Home-based HIV testing for men who have sex with men in China: a novel community-based partnership to complement government programs.	Asia	China		N		Y	N	N	N	N		quantitative	post-test only uncontrolled QE	interventional	QE	Y	220	2012-2014	home-based HIV self-testing and the willingness to be HIV tested at community-based organizations (CBO). -> eligible participants received HIV-ST by mail			Human Immunodeficiency Virus HIV 1/2 Antibody Rapid Test, ABON Biopharm Co.	blood	unsupervised		yes	yes	no	no	no	no	no	no	yes	no	AIDS Healthcare Foundation (AHF), California, USA, (http://www.aidshealth.org/) the Amos Christie Chair Endowment of Vanderbilt University, and the Fogarty AIDS International Training and Research Program (National Institutes of Health grant D43TW001035). The
194	Thirumurthy	2018	Willingness to Pay for HIV Self-Tests Among Women in Kenya: Implications for Subsidy and Pricing Policies	Africa	Kenya	N	N		N	N	Y	N	N		quantitative	Secondary analysis of trial data	observational	NA	N	297 HIV ST group	June 11 2015 - January 16, 2016	HIV ST group receiving 2 HIV ST kits vs Comparison group receving invitation cards for the male partner to come for clinic-based HIV testing	NCT02386215		OraQuick Rapid HIV-1/2 antibody tess	oral	unsupervised		yes	no	no	no	no	no	no	no	no	no	International Initiative for Impact Evaluation
195	Thirumurthy	2016	Promoting male partner testing and safer sexual decision- making through secondary distribution of HIV self-tests by HIV- uninfected female sex workers and women receiving antenatal and postpartum care in Kenya: a cohort study	Africa	Kenya		N		N	Y	Y	N	N		quantitative	post-test only uncontrolled QE	interventional	QE	N	265	January 15 2015 - May 30 2015	ANC vs PPC vs FSW			OraQuick Rapid HIV-1/2 antibody tests	oral	unsupervised		yes	yes	no	no	no	yes	no	no	yes	yes	Bill and Melinda Gates Foundation
197	Tonen-Wolyec	2018	Evaluation of the practicability and virological performance of finger-stick whole-blood HIV self-testing in French-speaking sub-Saharan Africa	Africa	Democratic Republic of the Congo		N		N	N	N	Y	N		quantitative	Cross-sectional survey and observatoin	observational	NA	N	322	March and June 2016	One-arm HIVST			Exacto PRO Test HIV, Biosynex	blood	unsupervised		yes	no	no	no	yes	no	no	no	yes	no	partly sponsored by the University of Bunia, Democratic Republic of Congo, the University of Kisangani, Democratic Republic of Congo, and by the Programme National de Lutte contre le VIH/SIDA et les Infections Sexuellement Transmissibles, Kinshasa, Democratic Republic of Congo
198	Torres	2018	Awareness of Prevention Strategies and Willingness to Use Preexposure Prophylaxis in Brazilian Men Who Have Sex With Men Using Apps for Sexual Encounters: Online Cross-Sectional Study	Americas	Brazil		N		Y	N	N	N	N		quantitative	Cross-sectional survey	observational	NA	N	5065	July 1 - 31, 2016				Not specified	not specified	not specified		yes	no	no	no	no	no	no	no	no	no	Gilead Sciences covered the costs related to advertisement of the survey on Grindr and Hornet, but had no role in the study design, collection, analysis, or interpretation of data, the writing of the manuscript, or the decision to submit this manuscript for publication
201	Tun	2018	Uptake of HIV self-testing and linkage to treatment among men who have sex with men (MSM) in Nigeria: A pilot programme using key opinion leaders to reach MSM	Africa	Nigeria		N		Y	N	N	N	N		quantitative	post-test only uncontrolled QE	interventional	QE	N	319	May - September 2017	Pre-test baseline survey, HIV-ST, Post-test interview			OraQuick Rapid HIV 1/2 Antibody, OraSure Technologies	oral	unsupervised		yes	yes	no	no	no	no	no	no	yes	no	U.S. National Institutes of Health under
202	van Dyk	2013	Client-Initiated, Provider-Initiated, or Self-Testing for HIV: What do South Africans Prefer?	Africa	South Africa		N		N	N	N	Y	N		mixed methods	QN: crossectional survey, QL: IDI	observational	NA	Y	466	2011				Not specified	not specified	not specified		yes	no	no	no	no	no	no	no	no	no	none disclosed
204	van Rooyen	2015	What are the constraints and opportunities for HIVST scale-up in Africa? Evidence from Kenya, Malawi and South Africa	Africa	Kenya, Malawi, South Africa		N		N	N	N	N	N		qualitative	IDI	observational	NA	Y	54	Jun - Aug 2013				Not specified	not specified	not specified		no	yes	yes	no	no	no	no	no	yes	yes	funded by the Bill & Melinda Gates Foundation under grant OPP1045125.
207	Volk	2015	Acceptability and feasibility of HIV self-testing among men who have sex with men in Peru and Brazil	Americas	Peru, Brazil		N		Y	N	N	N	N		quantitative	Cohort survey and observation	observational	NA	N	103	No mention				Clearvie COMPLETE HIV-1/2 Assay	blood	unsupervised		yes	yes	no	no	yes	no	no	no	yes	no	NIH grant R01-AI083060
212	Wei	2014	Accessing HIV Testing and Treatment among Men Who Have Sex with Men in China: A Qualitative Study	Asia	China		N		Y	N	N	N	N		qualitative	FGD	observational	NA	Y	49 participants; 7 focus group discussions	Feb-March 2012				Not specified	not specified	not specified		yes	no	yes	no	no	no	no	no	yes	no	a grant from NIH/NIMH (grant number: K99MH093201). We
213	Wei	2018	Which user errors matter during HIV self- testing? A qualitative participant observation study of men who have sex with men (MSM) in China	Asia	China		N		Y	N	N	N	N		quantitative	Direct Observation	observational	NA	Y	27 (15 for Finger prick vs 12 for Oral)	Feb 27 - March 5, 2017		ClinicalTrials.gov (#NCT02999243)		AIJI Colloidal Cold, HIV-1/2, NewScen Coast Bio-Pharmaceutical Co., Ltd (Finger-prick); Aware HIV-1/2 OMT, Beijing Marr Bio-Pharmaceutical Co., Ltd. (Oral)	both	unsupervised		no	no	no	no	yes	no	no	no	no	no	National Institute of Mental Health (grant number: 1R34MH109359)
1011	Wei	2018	Prevalence and Correlates of Point-of-sex Human Immunodeficiency Virus Self-testing Among Human Immunodeficiency Virus-negative Men Who Have Sex With Men in China	Asia	China		N		Y	N	N	N	N		quantitative	Cross-sectional survey	observational	NA	N	400	May - October 2017		Registration number of RCT: ClinicalTrials. gov Identifier: NCT02999243		HIV rapid test (NewScen Coast Bio-Pharmaceutical Co., Ltd., Tianjin, China) from	blood	supervised		no	yes	no	no	no	no	no	no	no	no	National Institute of Mental Health (grant number: 1R34MH109359)
218	Wirtz	2017	New HIV testing technologies in the context of a concentrated epidemic and evolving HIV prevention: qualitative research on HIV self-testing among men who have sex with men and transgender women in Yangon, Myanmar	Asia	Myanmar		N		Y	N	N	Y	Y		qualitative	IDI, FGD	observational	NA	Y	35	June - September 2015				Not specified	not specified	not specified		yes	no	yes	no	no	no	no	no	no	no	amfAR, The Foundation for AIDS Research Implementation Science Research Grant (109067-57-HGMM); Johns Hopkins University Center for AIDS Research (P30AI094189)
222	Yan	2015	Experiences and Correlates of HIV Self-Testing Among Men Who Have Sex with Men in Jiangsu Province, China	Asia	China		N		Y	N	N	N	N		quantitative	Cross-sectional survey	observational	NA	N	522	November - Jan 2014				Not specified	both	unsupervised		yes	yes	no	no	no	no	no	no	no	no	NIH/NIMH (Grant No. R00MH093201) and Jiangsu Department of Health (Grant No. H201330).
225	Zanolini	2018	HIV Self-Testing in Lusaka Province, Zambia: Acceptability, Comprehension of Testing Instructions, and Individual Preferences for Self-Test Kit Distribution in a Population-Based Sample of Adolescents and Adults	Africa	Zambia		Y		N	N	N	N	N		quantitative	Cross-sectional survey, discrete choice experiment	observational	NA	N	1617	Not specified				OraQuick Advance HIV-1/2; OraSure Technologies, Bethlehem, PA	oral	not specified		yes	no	no	no	yes	no	no	no	no	no	International Initiative for Impact Evaluation (grant no. OPP1066935)
1012	Zhao	2018	MHealth approach to promote Oral HIV self-testing among men who have sex with men in China: a qualitative description	Asia	China		N		Y	N	N	N	N		qualitative	IDI	observational	NA	Y	36	Feb - May 2016				Not specified	not specified	not specified		no	no	yes	no	no	no	no	no	no	no	National Institute of Mental Health grant R34MH106349
230	Zhong	2017	Acceptability and feasibility of a social entrepreneurship testing model to promote HIV self-testing and linkage to care among men who have sex with men	Asia	China		N		Y	N	N	N	N		quantitative	post-test only controlled QE	interventional	QE	N	380 completed survey; 198 purchased test kits	April - June 2015	SET model to promote HIV-ST: Purchased HIV and syphilis self-testing kit vs Did not buy the kits			Colloidal Gold Device Rapid Test for Antibody to Human Immunodefi- ciency Virus (Beijing Wantai Biological Pharmacy Enter- prise Co. Ltd, Beijing, China)	blood	unsupervised		yes	yes	no	no	no	no	no	no	yes	no	National Institutes of Health (NIAID 1R01AI114310; FIC 1D43TW009532), the UNC Center for AIDS Research (National Institute of Allergy and Infectious Diseases 5P30AI050410), and the NIH Fogarty International Center (5R25TW009340).
3001	Adeagbo	2019	Exploring People's Candidacy for Mobile Health-Supported HIV Testing and Care Services in Rural KwaZulu-Natal, South Africa: Qualitative Study	Africa	South Africa		N		N	N	N	Y	N		qualitative	IDI, FGD	observational		Y	IDI: 54, FGD: 9	November 2017 - March 2018				not specified	not specified	supervised		yes	no	yes	no	no	no	no	no	no	no	Medical Research Council GCRF Global Infections Foundation Award (MR/P024378/1) and is part of the EDCTP2 program, which is supported by the European Union. People Program (Marie Curie Actions) of the European Union’s seventh Framework Program FP7/2007-2013
3002	Agot	2020	HIV Self-Testing Can Be Liberating to HIV-Positive Women and Their Sexual Partners: A Qualitative Study in Kisumu, Western Kenya	Africa	Kenya		N		N	N	N	N	N		qualitative	IDI of trial participants	observational	NA	Y	11	February-March 2016		NCT02386215		OraQuick Rapid HIV-1/2 Antibody Tests (OraSure Technologies, Beth- lehem, Pennsylvania)	oral	unsupervised		no	yes	yes	no	no	no	no	no	no	yes	International Initiative for Impact Evaluation (grant number TW2-02-02).
3005	Amstutz	2020	"If it is left, it becomes easy for me to get tested": Use of oral self-tests and community health workers to maximize the potential of home-based HIV testing among adolescents in Lesotho	Africa	Lesotho		Y		N	N	N	N	N		mixed methods	nested mixed methods study in randomized trial. QN: randomized cluster trial; QL: IDI	interventional	RCT	Y	QN: 1236 in control and 1445 in intervention; QL: 10 users, 11 non-users	QN: July 2018 - January 2019; QL: February - May 2019	Control: encouraged testing at nearest facilty; Intervention: left HIV-ST kit with a trained household member with follow-up	NCT03598686		OraQuick	oral	unsupervised		yes	yes	yes	no	no	no	no	no	no	no
3007	Ashburn	2020	Willingness to use HIV self-test kits and willingness to pay among urban antenatal clients in Cote d'Ivoire and Tanzania: a cross-sectional study	Africa	Ivory Coast, Tanzania		N		N	N	Y	Y	N		quantitative	Market availability of HIV-ST proxies, Cross-sectional surveys of pharmacies and clients	observational		N	Ivory Coast: 33 Pharmacies, 799 clients; Tanzania: 59 Pharmacies, 385 clients	May - June 2018				not specified	oral	not specified		yes	no	no	no	no	no	no	no	no	no	President’s Plan for AIDS Relief (PEPFAR) with the U.S. Agency for International Development (USAID) - AID-OAA-A-14-00046
3008	Aylward	2020	Demand for self-tests: Evidence from a Becker-DeGroot-Marschak mechanism field experiment	Africa	Kenya		Y		N	N	N	N	N		quantitative	Cross-sectional survey	observational		N	899	July - August 2017				OraQuick and Insti	both	not specified		yes	no	no	no	no	no	no	no	no	no	Bill and Melinda Gates Foundation, The Children's Investment Fund Foundation (CIFF), and the UNITAID Self-Testing in Africa (STAR) Project
3009	Belete	2019	Evaluation of diagnostic performance of non-invasive HIV self-testing kit using oral fluid in Addis Ababa, Ethiopia: A facility-based cross-sectional study	Africa	Ethiopia		N		N	N	Y	N	N		quantitative	Cross-sectional survey	observational		N	400	December 2017 - February 2018				OraQuick kit (OraSure Technologies Inc, PA, USA)	oral	supervised		no	no	no	no	no	no	no	no	no	no
3010	Bulterys	2020	Costs of Providing HIV Self-Test Kits to Pregnant Women Living with HIV for Secondary Distribution to Male Partners in Uganda	Africa	Uganda		N		N	N	N	N	N		quantitative	Microcosting of a clinic in an interventional study	observational		N	1 clinic	August 2019		NCT03484533		not specified	oral	unsupervised		no	no	no	yes	no	no	no	no	no	no	U.S. National Institute of Mental Health, R01MH11343401
3011	Bwalya	2020	Social response to the delivery of HIV self-testing in households: experiences from four Zambian HPTN 071 (PopART) urban communities	Africa	Zambia		Y		Y	Y	N	Y	N		qualitative	Qualitative study nested in QN trial	observational	NA	Y	IDI: 40, DO: 22, FGD: 9	February - May 2017		NCT02994329		OraQuick self-test kit	oral	both		no	yes	yes	no	no	no	no	no	no	no
3013	Cambiano	2019	The impact and cost-effectiveness of community-based HIV self-testing in sub-Saharan Africa: a health economic and modelling analysis	Africa			Y		N	Y	N	N	N		quantitative	cost-effectiveness modelling	observational		N	N/A	2018 to 2068				not specified	not specified	not specified		no	no	no	yes	no	no	no	no	no	no	STAR initiative by UNITAID
3014	Catania	2019	Overcoming cultural barriers to implementing oral HIV self-testing with high fidelity among Tanzanian youth	Africa	Tanzania		Y		N	N	N	N	N		quantitative	Randomized trial	interventional	RCT	N	257	April - May 2016	Graphic instruction book (GIB) for oral HIV-ST vs GIB plus video instructions			OraQuick (OraSure)	oral	unsupervised		no	no	no	no	no	no	no	no	no	no	US NIH
3017	Chang	2019	Effect of Prices, Distribution Strategies, and Marketing on Demand for HIV Self-testing in Zimbabwe: A Randomized Clinical Trial	Africa	Zimbabwe		Y		N	N	N	N	N		quantitative	Randomized trial	interventional	RCT	N	3996	February - April 2018	Factorial design: 5 levels of out-of-pocket ($0 to 3) x self-test distribution strategy (2 types) x self-test promotional message (4 types)	NCT03559959		OraQuick Rapid HIV-1/2 Antibody Test; OraSure Technologies	oral	unsupervised		yes	yes	no	no	no	no	no	no	no	no	Bill & Melinda Gates Foundation through Population Services International
3018	Chang	2019	HIV self-testing in Pune, India: perspectives and recommendations of female sex workers and peer educators	Asia	India		N		N	Y	N	N	N		qualitative	FGD	observational		Y	1 FGD (22 participants)	2016-10-01				not specified	both	not specified		yes	no	yes	no	no	no	no	no	no	no	none mentioned
3024	Christian	2020	Applying a social-ecological lens to opinions about HIV self-testing among Kenyan truckers who declined to test: a qualitative study	Africa	Kenya		N		N	N	N	N	N		qualitative	IDI among trial participants	observational	NA	Y	24	October - December 2015				not specified	oral	unsupervised		yes	yes	yes	no	no	no	no	no	no	no	International initiative for impact evaluation (3ie# TW2.2.06, Elizabeth A Kelvin principal investigator).
3026	Conserve	2020	Local and national stakeholders' perceptions towards implementing and scaling up HIV self-testing and secondary distribution of HIV self-testing by Option B+ patients as an assisted partner service strategy to reach men in Haiti	Americas	Haiti		N		N	N	N	Y	N		qualitative	IDI, FGD	observational	NA	Y	IDI: 16, FGD: 9	not mentioned				not specified	both	not specified		yes	yes	yes	no	no	no	no	no	no	no	NIAID, NCI, NIMH, NIDA, NICHD, NHLBI, NIA, NIGMS, NIDDK of the National Institutes of Health (https:// www.nih.gov/) under award number AI027757
3027	Dacombe	2019	Regulation of HIV self-testing in Malawi, Zambia and Zimbabwe: a qualitative study with key stakeholders	Africa	Malawi, Zambia, Zimbabwe		N		N	N	N	N	N		qualitative	IDI	observational		Y	66	April - August 2016				not specified	not specified	not specified		no	no	yes	no	no	no	no	no	no	no	Unitaid through HIV STAR project
3028	De Boni	2019	An Internet-Based HIV Self-Testing Program to Increase HIV Testing Uptake Among Men Who Have Sex With Men in Brazil: Descriptive Cross-Sectional Analysis	Americas	Brazil		N		Y	N	N	N	N		quantitative	post-test only uncontrolled QE	interventional	QE	N	3218	February 2015 - January 2016	Distribution of HIV-ST through web platform			OraQuick Advanced HIV-1/2 HIVST kits, (OraSure Technologies, Inc, Bethlehem, PA, adapted and repackaged for self-testing in Brazil),	oral	unsupervised		yes	yes	no	no	no	yes	no	no	yes	no	President’s Emergency Plan for AIDS Relief (PEPFAR) through the CDC under the terms of the Key Population Implementation Science (KPIS) initiative (Grant number: NU2GGH01152)
3029	D'Elbee	2020	Using HIV self-testing to increase the affordability of community-based HIV testing services: A longitudinal analysis in Lesotho	Africa	Lesotho		N		N	N	N	N	N		quantitative	cost analysis	observational		N	1 program	May 2017 - April 2019				not specified	not specified	both		no	no	no	yes	no	no	no	no	no	no	in collaboration with Unitaid, PSI, WHO and the HIV Self-Testing Africa Research Consortium institutions.
3030	Deville	2019	Feasibility and robustness of an oral HIV self-test in a rural community in South-Africa: An observational diagnostic study	Africa	South Africa		N		N	N	N	N	N		quantitative	field trial	observational		N	1241	February - July 2016				OraQuick HIV Self-Test	oral	unsupervised		yes	no	no	no	no	no	no	no	yes	no	Orasure Technologies Inc, under protocol number: OQHIV- OF-ST1. The
3031	Dirisu	2020	'I will welcome this one 101%, I will so embrace it': a qualitative exploration of the feasibility and acceptability of HIV self-testing among men who have sex with men (MSM) in Lagos, Nigeria	Africa	Nigeria		Y		Y	N	N	N	N		qualitative	IDI, FGD	observational		Y	IDI: 23, FGD: 2	November 2016				OraQuick Rapid HIV 1=2 Antibody Test, OraSure Technologies	oral	not specified		yes	no	yes	no	no	no	no	no	no	no	National Institutes of Health (1R21AI124409-01)
3032	Dovel	2020	Effect of facility-based HIV self-testing on uptake of testing among outpatients in Malawi: a cluster-randomised trial	Africa	Malawi		Y		N	N	N	N	N		quantitative	cluster RCT	interventional	RCT	N	5855 in 55 facilities	September 2017 - February 2018	standard provider-initiated testing and counselling with no intervention (provider offered during consultations), optimised provider-initiated testing and counselling (with additional provider training and morning HIV testing), and facility-based HIV self-testing (oral)	NCT03271307		Oraquick HIV self-test	oral	unsupervised		yes	yes	no	yes	no	no	no	no	yes	yes	United States Agency for International Development under cooperative agreement AID-OAA-A-15-00070. KD is funded by the National Institute of Health Fogarty International Center (K01-TW011484-01).
3033	Drake	2020	The Utility of SMS to Report Male Partner HIV Self-testing Outcomes Among Women Seeking Reproductive Health Services in Kenya: Cohort Study	Africa	Kenya		Y		N	N	N	N	N		quantitative	cohort	observational	NA	N	222	November 2017 to June 2018				not specified	oral	unsupervised		no	yes	no	no	no	yes	no	no	no	yes	United States Department of State as part of the DREAMS Innovation Challenge (Grant #37188-1088 MOD01),
3034	Dzinamarira	2020	Key Stakeholders' Perspectives on Implementation and Scale up of HIV Self-Testing in Rwanda	Africa	Rwanda		N		N	N	N	N	N		qualitative	IDI	observational		Y	13	September - November 2019				not specified	not specified	not specified		yes	no	yes	no	no	no	no	no	no	no	CIHR Canadian HIV Trials Network (CTN 222).
3035	Dzinamarira	2020	HIV self-testing in Rwanda: awareness and acceptability among male clinic attendees in Kigali, Rwanda: A cross-sectional survey	Africa	Rwanda		N		N	N	N	N	N		quantitative	cross-sectional survey	observational		N	579	July - August 2019				not specified	not specified	not specified		yes	no	no	no	no	no	no	no	no	no	CIHR Canadian HIV Trials Network (CTN 222).
3037	Eaton	2019	Optimizing HIV testing services in sub-Saharan Africa: cost and performance of verification testing with HIV self-tests and tests for triage	Africa			N		N	N	N	N	N		quantitative	cost-effectiveness analysis	observational		N	4 scenarios					not specified	not specified	not specified		no	no	no	yes	no	no	no	no	no	no	Bill & Melinda Gates Foundation via a grant to the HIV Modelling Consortium
3039	Gesesew	2020	Policy and practice suggestions to improve performance on the UNAIDS 90-90-90 targets: Results from a nominal group technique with HIV experts in Southwest Ethiopia	Africa	Ethiopia		N		N	N	N	N	N		qualitative	nominal group technique	observational		Y	18	December 2017				not specified	not specified	not specified		yes	no	yes	no	no	no	no	no	no	no	none mentioned
3040	Gohil	2020	Is the Philippines ready for HIV self-testing?	Asia	Philippines		N		Y	N	N	Y	Y		qualitative	IDI, FGD	observational		Y	FGD: 6, IDI: 15	May to June 2017				not specified	both	not specified		yes	no	yes	no	no	no	no	no	no	no	Newton Agham Grant through the UK Medical Research Council and Philippines Council of Health Research and Development, Department of Science and Technology
3041	Gous	2020	Evaluation of a mobile application to support HIV self-testing in Johannesburg, South Africa	Africa	South Africa		N		N	N	N	N	N		quantitative	useability survey	observational		N	300	June 2018				OraQuick ADVANCE Rapid HIV-1/2 Antibody Test (OraSure Technologies Inc, Bethlehem, USA)	oral	unsupervised		no	no	yes	no	no	yes	no	no	no	no	Gates Grand Challenges Award to SystemOne (grant number: OPP1182240) and Grand to Wits RHI received from the Bill and Melinda Gates Foundation (grant number OPP1132929).
3042	Harichund	2019	Exploring factors that influence the integration of HIVST with HCT using a qualitative comparative cross-over design in KwaZulu-Natal, South Africa	Africa	South Africa		N		N	N	N	N	N		qualitative	IDI after randomized order of exposure to HIVST	observational	NA	Y	40	not mentioned	HCT then HIV-ST, HIV-ST then HCT			eGenie HIV self-test kits	blood	unsupervised		yes	no	yes	no	no	no	no	no	no	no	scholarship from the University of KwaZulu-Natal
3043	Harichund	2019	Feasibility of HIV self-testing: experiences of people seeking HIV testing in rural and urban KwaZulu-Natal, South Africa	Africa	South Africa		N		N	N	N	N	N		mixed methods	Direct observation and IDI	observational		Y	40	not mentioned				eGenie HIV self-test kits	blood	unsupervised		no	no	yes	no	no	no	no	no	no	no	none mentioned
3044	Harichund	2019	Repeat HIV testing practices in the era of HIV self-testing among adults in KwaZulu-Natal, South Africa	Africa	South Africa		N		N	N	N	N	N		qualitative	IDI	observational	NA	Y	Phase 1: 40, Phase 2: 30	not mentioned				not specified	not specified	not specified		no	yes	yes	no	no	no	no	no	no	no	scholarship from the University of KwaZulu-Natal
3045	Hatzold	2019	HIV self-testing: breaking the barriers to uptake of testing amongÂ men and adolescents in sub-Saharan Africa, experiences from STAR demonstration projects in Malawi, Zambia and Zimbabwe	Africa	Malawi, Zambia, Zimbabwe		Y		N	N	N	N	N		quantitative	post-test only Quasi-experimental	interventional	QE	N	5 models	May 2015 to July 2017	1 - community-based, 2 - HIV-ST integrated into mobile or fixed sites, 3 - Distribution in male dominated spaces, 4 - Integrated in public sector facility, 5 - integrated with voluntary male circumcision service			OraQuick HIV Self-Test (OraSure Technologies LLC, Bethlehem, PA, USA)	oral	unsupervised		no	yes	no	no	no	no	no	no	no	no	Unitaid
3046	Hensen	2020	Who Accepts and Who Uses Community-Based Secondary Distribution HIV Self-Testing (HIVST) Kits? Findings From the Intervention Arm of a Cluster-Randomized Trial of HIVST Distribution Nested in Four HPTN 071 (PopART) Communities in Zambia	Africa	South Africa, Zambia		N		N	N	N	N	N		quantitative	secondary analysis of trial data	observational	NA	N	9105	February to April 2017		PopArt		OraQuick	oral	unsupervised		no	yes	no	no	no	yes	no	no	no	no	International Initiative for Impact Evaluation, (3ie, under grant TW2.2.18), with support from the Bill & Melinda Gates Foundation. The
3047	Hershow	2019	Perspectives on HIV partner notification, partner HIV self-testing and partner home-based HIV testing by pregnant and postpartum women in antenatal settings: a qualitative analysis in Malawi and Zambia	Africa	Malawi, Zambia		N		N	N	Y	Y	N		qualitative	IDI	observational	NA	Y	143	July 2017 to May 2018				not specified	oral	unsupervised		no	yes	yes	no	no	no	no	no	no	no	U.S. National Institutes of Health (R01 AI131060).
3049	Iliyasu	2020	Acceptability and correlates of HIV self-testing among university students in northern Nigeria	Africa	Nigeria		N		N	N	N	N	N		quantitative	cross-sectional survey	observational		N	399					not specified	both	not specified		yes	no	no	no	no	no	no	no	no	no	no funding support received
3052	Indravudh	2020	Who is Reached by HIV Self-Testing? Individual Factors Associated With Self-Testing Within a Community-Based Program in Rural Malawi	Africa	Malawi		Y		N	N	N	N	N		quantitative	secondary analysis of trial data	observational	NA	N	2511	October 2017 to January 2018		NCT02718274		OraQuick ADVANCE HIV I/II test kits	oral	unsupervised		no	yes	no	no	no	no	no	no	no	no	Unitaid (grant number: PO#8477–0–600). E.L.
3053	Inwani	2020	Preferred HIV Testing Modalities Among Adolescent Girls and Young Women in Kenya	Africa	Kenya		Y		N	N	N	N	N		quantitative	cross-sectional survey	observational	NA	N	1198	May 2017 to April 2018		NCT02735642.		oral fluid HIV self-testing (OraQuick ADVANCE Rapid HIV-1/2 Antibody Test, OraSure Technologies, Bethlehem, PA)	oral	unsupervised		yes	yes	no	no	no	no	no	no	no	no	National Institute of Allergy and Infectious Diseases of the National Institutes of Health under Award Number R01AI122797
3055	Iwelunmor	2020	The 4 youth by youth HIV self-testing crowdsourcing contest: A qualitative evaluation	Africa	Nigeria		Y		N	N	N	N	N		qualitative	online survey	observational	NA	Y	903	October 2018 to June 2019				not specified	not specified	not specified		no	yes	yes	no	no	no	no	no	no	no	Eunice Kennedy Shriver National Institute of Child Health and Human Development Grant number: 1UG3HD096929 and NIAID K24AI143471 Competing
3056	Izizag	2018	Factors associated with acceptability of HIV self-testing (HIVST) among university students in a Peri-Urban area of the Democratic Republic of Congo (DRC)	Africa	Congo		N		N	N	N	N	N		quantitative	cross-sectional survey	observational		N	290	March to April 2017				not specified	not specified	not specified		yes	no	no	no	no	no	no	no	no	no	none mentioned
3057	Janssen	2020	Alone But Supported: A Qualitative Study of an HIV Self-testing App in an Observational Cohort Study in South Africa	Africa	South Africa		N		N	N	N	Y	N		qualitative	ethnography	observational		Y	33 IDI, 1 FGD and observation notes	February to March 2017				not specified	oral	both		no	no	yes	no	no	no	no	no	no	no	s funded by a transition to scale grant from Grand Challenges Canada, #0732-05
3058	Jin	2019	An Internet-Based Self-Testing Model (Easy Test): Cross-Sectional Survey Targeting Men Who Have Sex With Men Who Never Tested for HIV in 14 Provinces of China	Asia	China		N		Y	N	N	N	N		quantitative	post-test only QE	interventional	QE	N	14 provinces, 879 respondents	October to December 2017	EasyTest online distribution platform			Alere Determine TM HIV-1/2 (Alere Medical)	blood	unsupervised		no	yes	no	no	no	yes	no	no	yes	no	AHF China Program (2017-P-001); National Science and Technology Major Project Research of the 13th Five-Year (2018ZX10101001-001-003); and National Natural Science Foundation of China (81872674)
3059	Johnson	2020	Use and awareness of and willingness to self-test for HIV: an analysis of cross-sectional population-based surveys in Malawi and Zimbabwe	Africa	Malawi, Zimbabwe		Y		N	N	N	N	N		quantitative	cross-sectional survey	observational	NA	N	31385	2015-2016				not specified	not specified	not specified		yes	yes	no	no	no	no	no	no	no	no	y a Wellcome Trust Senior Research Fellowship in Clinical Science to ELC (grant number: WT091769) and by Unitaid under the STAR Initiative (NCT02718274). PM
3060	Johnson	2019	Optimal HIV testing strategies for South Africa: a model-based evaluation of population-level impact and cost-effectiveness	Africa	South Africa		N		N	N	N	N	N		quantitative	cost-effectiveness modelling	observational		N						not specified	not specified	not specified		no	no	no	yes	no	no	no	no	no	no	HIV Modelling Consortium, under contract number P47281
3063	Korte	2020	HIV Oral Self-Testing for Male Partners of Women Attending Antenatal Care in Central Uganda: Uptake of Testing and Linkage to Care in a Randomized Trial	Africa	Uganda		Y		N	N	Y	N	N		quantitative	cluster-randomized trial	interventional	RCT	N	1514		Education (included education for women to encourage their partners to test at the health facility) vs Education + HIVST( with education and up to 4 HIVST kits to deliver to their male partners and other adults in the household)			OraQuick self-test kits (OraSure Technologies, Inc., Bethle- hem, PA)	oral	unsupervised		no	yes	no	yes	no	yes	no	no	yes	yes	International Initiative for Impact Evaluation, grant agreement No. TW2.2.28. In addition, support for this work was provided by the South Carolina Clinical & Translational Research Institute through funding from the NIH National Center for Advancing Translational Science (NCATS) Grant Numbers UL1 TR001450 and TL1 TR001451
3064	Korte	2019	HIV testing preferences among pregnant women attending antenatal care and their male partners: a discrete choice experiment in Uganda	Africa	Uganda		Y		N	N	Y	N	N		quantitative	discrete choice experiment	observational		N	1720					not specified	both	both		yes	no	no	no	no	no	no	no	no	no	International Initiative for Impact Evaluation (grant TW2.2.28).
3065	Kumwenda	2019	Post-test adverse psychological effects and coping mechanisms amongst HIV self-tested individuals living in couples in urban Blantyre, Malawi	Africa	Malawi		Y		N	N	N	N	N		mixed methods	QL: IDI, FGD, critical incident interview; QN: surveys	observational		Y	13 sites	2011 to 2017				not specified	not specified	unsupervised		no	no	yes	no	no	no	no	no	no	yes
3066	Kumwenda	2019	Exploring social harms during distribution of HIV self-testing kits using mixed-methods approaches in Malawi	Africa	Malawi		N		N	N	N	N	N		qualitative	KII (nested within RCT)	observational	NA	N	35			ISRCTN02004005		OraQuick_ ADVANCE I/II (Orasure Inc.–assembled in Thailand for OraSure Technologies, Bethlehem, PA)	oral	unsupervised		no	yes	yes	no	no	no	no	no	no	yes	Helse Nord RHF Award and Helse Nord TB Initiative
3068	Lebina	2019	Feasibility of community-based HIV self-screening in South Africa: a demonstration project	Africa	South Africa		N		N	N	N	N	N		quantitative	cross-sectional survey	observational	NA	N	1818	May to November 2017				OraQuick	oral	both		no	yes	no	no	no	no	no	no	yes	no	USAID-PEPFAR.
3071	Liu	2019	HIV self-testing among men who have sex with men in China: a qualitative implementation research study	Asia	China		N		Y	N	N	N	N		qualitative	IDI	observational	NA	Y	48	February to June 2016				not specified	both	not specified		yes	yes	yes	no	no	no	no	no	yes	yes	national institutes of health (nih) Fogarty UJMT #5r25TW009340 and the nih (national institute of allergy and infectious Diseases 1r01ai114310 to JT and cW, and niaiD K24ai143471 to JT)
3072	Liu	2020	Facilitators and Barriers Associated with Uptake of HIV Self-Testing among Men Who Have Sex with Men in Chongqing, China: A Cross-Sectional Survey	Asia	China		N		Y	N	N	N	N		quantitative	cross-sectional	observational	NA	N	3017	January to December 2017				not specified	blood	unsupervised		no	yes	no	no	no	no	no	no	no	no	e Chongqing Science and Technology Commission of the People’s Republic of China in 2017 (Grant No. cstc2017jcyjAX0185) and the Medical Research Project of Chongqing Health and Family Planning Commission (Grant No. 2017ZDXM001).
3073	Lora	2020	"I wanted evidence that my status had changed, so that is why I tested": experiences with HIV self-testing among female sex workers in Malawi	Africa	Malawi		N		N	Y	N	N	N		qualitative	ethnography: observation, IDI, FGD, photovoice	observational	NA	Y	2 sites, 8 photovoice, 20 IDI, 2 FGD	December 2017 to September 2018				not specified - check STAR project	not specified	not specified		yes	yes	yes	no	no	no	no	no	no	yes	Commonwealth Scholarships Commission [grant number MWCS-2016-801] and Wellcome Trust through Malawi Liverpool Wellcome Trust-Clinical Research Programme PhD studentship
3074	Luo	2020	HIV testing uptake and yield among sexual partners of HIV-positive men who have sex with men in Zhejiang Province, China, 2014-2016: A cross-sectional pilot study of a choice-based partner tracing and testing package	Asia	China		N		Y	N	N	N	N		quantitative	post-test only quasi-experimental study	interventional	QE	N	2495	June 2014 to June 2016	4 choice-based tracing and testing packages (couples’ HIV counseling and testing (CHCT), information assisted partner notification (IAPN), assisted HIV self-test- ing (HIVST) and patient referral.)			not specified	oral	unsupervised		no	yes	no	no	no	no	no	no	no	no	y Key Project on Social Development among S&T Major Project of Zhejiang Province, China (2013C03047-1), Zhejiang Provincial Medicine Science and Technology Plan (2015PYA004), National Science and Technology Major Project of China (2017ZX10201101), The Training Project of Young Scientific and Technological Innovative Talents of Zhejiang Provincial Center of Disease Control and Prevention
3075	Lyons	2019	Use and Acceptability of HIV Self-Testing Among First-Time Testers at Risk for HIV in Senegal	Africa	Senegal		N		Y	Y	N	N	N		quantitative	post-test only quasi-experimental study	interventional	QE	N	1839	April 2017 - June 2018	social network based secondary, unassisted distribution			OraQuick HIV Self-Test Kits (Orasure Technologies, Inc)	oral	unsupervised		yes	yes	no	no	no	yes	no	no	no	no	U.S. President’s Emergency Plan for AIDS Relief (PEPFAR) with the U.S. Agency for International Development (USAID) under the Cooperative Agreement Project SOAR (Supp
3077	Majam	2020	Usability assessment of seven HIV self-test devices conducted with lay-users in Johannesburg, South Africa	Africa	South Africa		N		N	N	N	N	N		quantitative	usability, cross-sectional survey	observational		N	1400	June 2016 until June 2018				five FS devices were produced by Atomo Diagnostics (Australia) (two devices; generation 1 and generation 2), Biolytical Laboratories (Canada), Biosure Ltd (United Kingdom), and Chembio Diagnostic Systems (USA), while the two OF tests were produced by Calypte Biomedical Corporation (USA) and Orasure Technologies (USA)	both	unsupervised		yes	no	no	no	no	no	no	no	no	no	grant number OPP1132929 from the Bill and Melinda Gates Foundation
3078	Mangenah	2019	Economic cost analysis of door-to-door community-based distribution of HIV self-test kits in Malawi, Zambia and Zimbabwe	Africa	Malawi, Zambia, Zimbabwe		N		N	N	N	N	N		quantitative	cost modelling	observational		N	3 countries	June 2016 to May 2017.				not specified	not specified	unsupervised		no	no	no	yes	no	no	no	no	no	no	UNITAID through Population Services International (PSI)
3079	Marwa	2019	The effects of HIV self-testing kits in increasing uptake of male partner testing among pregnant women attending antenatal clinics in Kenya: a randomized controlled trial	Africa	Kenya		N		N	N	Y	N	N		quantitative	randomized controlled trial	interventional	RCT	N	1410	October 2015 to April 2017	Control (standard of care), Control 2 (improved letter invitation SOC), Intervention (improved letter invitation + HIV ST kits)			not specified	oral	unsupervised		yes	yes	no	no	no	yes	no	no	no	yes	none mentioned
3080	Matovu	2020	Feasibility and acceptability of a pilot, peer-led HIV self-testing intervention in a hyperendemic fishing community in rural Uganda	Africa	Uganda		Y		N	N	N	N	N		mixed methods	Formative FGD, post-test only QE	interventional	QE	Y	298	May to August 2019	distribution of HIV-ST kits through peer leaders			OraQuick Advance Rapid HIV-1/2 antibody test kits (OraSure	oral	unsupervised		yes	yes	no	no	no	yes	no	no	yes	yes	JKBM’s Post-Doctoral Research Fellowship with a grant from the National Institutes of Health Fogarty International Center (NIH FIC D43TW010540; PIs: Riley LW, Barry M, Ko AI, Madhivanan P) and another grant from the Africa Research Excellence Fund (RF-1570024-F-MATOV).
3084	Muwanguzi	2020	Employers' and Employees' Perspectives of HIV Self-Testing at Male-Dominated Work Sites and Linkage to Posttest Services in Uganda	Africa	Uganda		N		N	N	N	N	N		qualitative	FGD, IDI	observational		Y	FGD: 6, IDI: 70	June and July 2019				not specified	not specified	not specified		no	no	yes	no	no	no	no	no	yes	no	a NURTURE fellow- ship award funded under Grant Number D43TW010132 (PI: Nelson Sewankambo) from the National Institutes of Health.
3085	Napierala	2020	Male partner testing and sexual behaviour following provision of multiple HIV self-tests to Kenyan women at higher risk of HIV infection in a cluster randomized trial	Africa	Kenya		N		N	N	N	N	N		quantitative	secondary analysis of trial data	interventional	QE	N	921	January 2018 to April 2019	distribution of HIV-ST through female partners	NCT03135067		OraQuick Rapid HIV-1/ 2 antibody tests; OraSure Technologies, Bethlehem, PA, USA	oral	unsupervised		no	yes	no	no	no	no	no	no	no	no	National Institutes of Health (5R01MH111602).
3086	Napierala	2019	HIV self-testing services for female sex workers, Malawi and Zimbabwe	Africa	Malawi, Zimbabwe		Y		N	Y	N	N	N		mixed methods	ethnography, process evaluation, analysis of routine data	interventional	QE	Y	2 programs	2013 to 2017	implementation of an HIV-ST program			not specified	oral	unsupervised		yes	yes	yes	no	no	yes	yes	yes	yes	yes	UNITAID, as well as a grant from the National Institutes of Health (5R21MH100992–02), and RTI Inter- national.
3109	Nguyen	2019	Community-led HIV testing services including HIV self-testing and assisted partner notification services in Vietnam: lessons from a pilot study in a concentrated epidemic setting	Asia	Vietnam		N		Y	Y	N	N	N		quantitative	post-test only QE	interventional	QE		3978	January 2017 and May 2018	lay provider- and self-testing and assisted partner noti- fication (aPN)			OraQuick HIV-1/2; Orasure Technologies, Bethlehem, PA, USA) or blood-based RDT (SD Bioline HIV1/2 3.0 and SD Bioline HIV/Syphilis duo, Standard Diag- nostics, Giheung-gu,Yongin-si, Korea) or	both	supervised		no	yes	no	no	no	no	no	no	yes	yes	Global Fund to Fight AIDS, Tuberculosis and Malaria (Global Fund) and the Unified Budget, Results and Accountability Framework (UBRAF) through WHO.
3110	Nhira	2019	Knowledge and perceptions of pharmacists regarding the HIV rapid test in community pharmacies in Tshwane Central Business District, South Africa	Africa	South Africa		N		N	N	N	Y	N		quantitative	cross-sectional survey	observational		N	25					not specified	not specified	not specified		no	no	yes	no	no	no	no	no	no	no	none stated
3111	Nichols	2020	Economic evaluation of facility-based HIV self-testing among adult outpatients in Malawi	Africa	Malawi		N		N	N	N	N	N		quantitative	cost-analysis	observational		N	3 scenarios in 15 sites	September 2017 to February 2018 with				not specified	not specified	unsupervised		no	no	no	yes	no	no	no	no	no	no	United States Agency for International Development (USAID) through the following cooperative agreement: AID-OAA-A-15-00070. KD National Institute of Health Fogarty International Center (K01-). KD and RMH receive support from the University of Califor- nia Los Angeles (UCLA) Center for AIDS (research grant AI028697) and the UCLA AIDS Institute
3112	Njau	2020	Feasibility of an HIV self-testing intervention: a formative qualitative study among individuals, community leaders, and HIV testing experts in northern Tanzania	Africa	Tanzania		N		N	N	N	Y	N		qualitative	FGD, IDI	observational		Y	FGD: 4, IDI: 18	February 2017 and August 2017 in				not specified	not specified	not specified		yes	no	yes	no	no	no	no	no	no	no	a funded Ph.D. project (BN), through a National Institutes of Health-funded program - Grant # D43-TW009595
3113	Nnko	2020	Female sex workers perspectives and concerns regarding HIV self-testing: an exploratory study in Tanzania	Africa	Tanzania		N		N	Y	N	N	N		qualitative	FGD, IDI	observational		Y	FGD: 21, IDI: 23	2017				not specified	not specified	not specified		yes	no	yes	no	no	no	no	no	no	no	United States Agency for International Development (USAID). This research has been supported by the United States President’s Emergency Plan for AIDS Relief (PEPFAR) through USAID Cooperative Agreement Number AID-621-A-15-00003. P
3114	Nwaozuru	2019	Preferences for HIV testing services among young people in Nigeria	Africa	Nigeria		Y		N	N	N	N	N		quantitative	cross-sectional survey	observational		N	113	2018				not specified	both	not specified		yes	no	no	no	no	no	no	no	no	no	no funding
3115	Oduetse	2019	Perceptions and attitudes towards acceptability of HIV self-testing among female sex workers in Selibe Phikwe, Botswana	Africa	Bostwana		N		N	Y	N	N	N		qualitative	FGD, IDI	observational		Y	FGD: 2, IDI: 17	2017				not specified	both	not specified		yes	no	yes	no	no	no	no	no	no	no	Afya Bora Consortium career development award funded by the University of Washington (Seattle) Centre for AIDS Research (UWSC8082).
3116	Offorjebe	2020	Acceptability of index partnerÂ HIV self-testing among HIV-positive clients in Malawi: A mixed methods analysis	Africa	Malawi		N		N	N	N	N	N		mixed methods	QN: cross-sectional survey, QL: IDI	observational	NA	Y	QN: 404; QL: 21	September 2017 –March 2018		NCT03271307		Oraquick HIV self-test	oral	both		no	yes	yes	no	no	no	no	no	no	no	e U.S. Agency for International Development (USAID) and the President’s Emergency Plan for AIDS Relief (PEPFAR) under Cooperative Agreement AID-OAA- A-15-00070
3117	Okoboi	2020	Peer distribution of HIV self-test kits to men who have sex with men to identify undiagnosed HIV infection in Uganda: A pilot study	Africa	Uganda		N		Y	N	N	N	N		quantitative	post-test only QE	interventional	QE	N	297	June to August 2018	peer distribution of HIVST kits			OraQuick HIV test (OraSure Technologies, Bethlehem, PA, USA)	oral	unsupervised		no	yes	no	no	no	no	no	no	no	no	University of California San Francisco Centre for AIDS Research (UCSF CFAR International Mentored Scientist Award, grant P30- 283 AI027763 to SO) and the National Institutes of Health (grant K43 TW010695 to AM)
3118	Okoboi	2019	Acceptability, perceived reliability and challenges associated with distributing HIV self-test kits to young MSM in Uganda: aÂ qualitative study	Africa	Uganda		N		Y	N	N	Y	N		qualitative	FGD	observational	NA	Y	8	February to May 2018				Ora-Quick oral fluid-based second generation HIVST kits (OraQuickâ Rapid HIV-1/2 Antibody Test from Orasure Tech- nologies, Inc. Bethlehem, PA, USA) were	oral	not specified		yes	yes	yes	no	no	no	no	no	no	no	University of California Centre for AIDS Research (UCSF CFAR International Mentored Scientist Award) number P30-AI027763.
3121	Oyaro	2020	Is HIV Self-Testing a Strategy to Increase Repeat Testing Among Pregnant and Postpartum Women? A Pilot Mixed Methods Study	Africa	Kenya		N		N	N	Y	N	N		mixed methods	QN: cross-sectional survey, QL: FGD	observational		Y	QN: 400, QL: 3	October 2018 and January 2019				OraQuick	oral	unsupervised		yes	no	yes	no	no	no	no	no	no	no	US National Institute ofHealth (NIH grant D43 TW009783, funded by the Fogarty International Center);
3126	Pasipamire	2020	Implementation of community and facility-based HIV self-testing under routine conditions in southern Eswatini	Africa	Eswatini		Y		N	N	N	N	N		quantitative	post-test only QE	interventional	QE	N	1895	May 2017 and January 2018	offering HIVST as alternative to usual HIV test			OraQuick	oral	both		no	yes	no	no	no	no	no	no	yes	no	none stated
3127	Pettifor	2020	HIV self-testing among young women in rural South Africa: A randomized controlled trial comparing clinic-based HIV testing to the choice of either clinic testing or HIV self-testing with secondary distribution to peers and partners	Africa	South Africa		N		N	N	N	N	N		quantitative	RCT	interventional	RCT	N	287		Standard of care only vs choice of usual testing or HIV-ST; both coupled with invitation (either invitation to usual test or HIVST kit itself)	NCT03162965.		OraQuick InHome Rapid HIV- 1/ 2 Antibody TestTM (Orasure Technologies) which	oral	unsupervised		no	yes	no	no	no	yes	no	no	yes	yes	Eunice Kennedy Shriver National Institute of Child Health and Human Devel- opment of the National Institutes of Health under award number R01HD083033.
3128	Phanuphak	2020	Linkages to HIV confirmatory testing and antiretroviral therapy after online, supervised, HIV self-testing among Thai men who have sex with men and transgender women	Asia	Thailand		N		Y	N	N	N	Y		quantitative	post-test only QE	interventional	QE	N	573	December 2015 to June 2018	self-select from three HIV counselling and testing strategies including: (1) offline HIV coun- selling and testing (Offline group), (2) online pre-test counselling and offline HIV testing (Mixed group) and 3) online counselling and online supervised HIV self-testing (Online group).			DetermineTM HIV-1/2, Alere Medical Co., Ltd., Matsuhidal, Mat- sudo-shi, Chiba, Japan) and	blood	supervised		no	no	no	no	no	no	no	no	yes	no	amfAR, The Foundation for AIDS Research as part of the GMT Initiative
3129	Pintye	2019	Acceptability and outcomes of distributing HIV self-tests for male partner testing in Kenyan maternal and child health and family planning clinics	Africa	Kenya		N		N	N	Y	N	N		quantitative	post-test only QE	interventional	QE	N	3620	November 2017 and June 2018,	offered self-tests for at-home male partner HIV testing			OraQuick	oral	unsupervised		no	yes	no	no	no	yes	no	no	no	yes	PrEP Implementation for Young Women and Adolescents (PrIYA) Program is funded by the United States Department of State as part of the DREAMS Innovation Challenge (Grant # 37188-1088 MOD01)
3130	Rainer	2020	Adolescents' and caregivers' perceptions of caregiver-provided testing and HIV self-testing using oral mucosal transudate tests in Zimbabwe: a short report	Africa	Zimbabwe		Y		N	N	N	N	N		qualitative	IDI	observational		Y	31					not specified	oral	not specified		yes	no	yes	no	no	no	no	no	no	no	UK Medical Research Council (MRC) and the Department for International Development UK under the MRC/DFID Concordat agreement and is also part of the EDCTP2 programme supported by the European Union grant [grant number MR/P011268/1]. A
3131	Ritchwood	2019	HIV self-testing: South African young adults' recommendations for ease of use, test kit contents, accessibility, and supportive resources	Africa	South Africa		N		N	N	N	N	N		mixed methods	FGD, direct observation	observational		Y	FGD: 5, DO: 35	2015 to 2016				not specified	both	unsupervised		yes	no	yes	no	no	no	no	no	no	no	TDR was supported by training grants from the National Institute on Drug Abuse (R25DA035692) and the National Institute of Mental Health (R25MH083620). Research reported in this publication was supported by the Eunice Kennedy Shriver National Institute of Child Health & Human Development of the National Institutes of Health under Award Number R01HD083033. T
3132	Schaffer	2020	Promoting HIV Testing by Men: A Discrete Choice Experiment to Elicit Preferences and Predict Uptake of Community-based Testing in Uganda	Africa	Uganda		N		N	N	N	N	N		quantitative	Discrete choice experiment	observational		N	194	April–June 2016				not specified	oral	not specified		yes	no	no	no	no	no	no	no	no	no	grant (R01MH105254) from the National Institute of Mental Health (NIMH) at the National Insti- tutes of Health
3133	Shaba	2019	Perceived Acceptability of a Facility-Based HIV Self-Test Intervention in Outpatient Waiting Spaces Among Adult Outpatients in Malawi: A Formative Study	Africa	Malawi		N		N	N	N	N	N		qualitative	IDI	observational		Y	36	May to June 2017				OraQuick InHome Rapid HIV- 1/ 2 Antibody TestTM (Orasure Technologies) which	oral	not specified		yes	no	yes	no	no	no	no	no	no	no	U.S. Agency for International Development (USAID) and the President’s Emergency Plan for AIDS Relief (PEPFAR) under Cooperative Agreement AID-OAA-A- 15-00070. O.A.O.’s
3134	Shapiro	2020	An implementation study of oral and blood-based HIV self-testing and linkage to care among men in rural and peri-urban KwaZulu-Natal, South Africa	Africa	South Africa		N		N	N	N	N	N		quantitative	post-test only QE	interventional	QE	N	4496	July and November 2018	multi-venue HIVST kit distribution with incentive to report results	NCT02929992		blood (iTest, Atomo, Sydney, Australia), oral (Ora- quick, OraSure, Bethlehem, PA, USA)	both	both		yes	yes	no	no	no	yes	no	no	yes	no	grant from the Bill and Melinda Gates Foundation.
3135	Shava	2020	Acceptability of oral HIV self-testing among female sex workers in Gaborone, Botswana	Africa	Botswana		N		N	Y	N	Y	N		qualitative	IDI	observational		Y	35	February and March 2019				OraQuick	oral	not specified		yes	no	yes	no	no	no	no	no	no	no	Harvard University Center for AIDS Research (HU CFAR NIH/NIAID fund 5P30AI060354-15). L.M.B was supported by NIH/Fogarty International Center R21TW011069 and NIH/NIMH P30MH058107
3136	Shrestha	2020	Willingness to Use HIV Self-Testing and Associated Factors Among Transgender Women in Malaysia	Asia	Malaysia		N		N	N	N	N	Y		quantitative	cross-sectional survey	observational		N	361	2017				not specified	not specified	not specified		yes	no	no	no	no	no	no	no	no	no	Yale Bates Summer Fellowship, the Yale Global Health Seed Funding Award, Yale Global Health Studies Scholarship, and a grant from the National Institute on Drug Abuse (K01 DA038529 for J.A.W. and R01 DA041271 for F.L.A.
3137	Sibanda	2019	Applying user preferences to optimize the contribution of HIV self-testing to reaching the "first 90" target of UNAIDS Fast-track strategy: results from discrete choice experiments in Zimbabwe	Africa	Zimbabwe		Y		N	N	N	N	N		quantitative	Discrete choice experiment	observational	NA	N	Adoption: 296, Linkage: 496	June to October 2016				not specified	not specified	not specified		no	yes	no	no	no	no	no	no	yes	no	Unitaid under the STAR Project.
3138	Simwinga	2019	Ability to understand and correctly follow HIV self-test kit instructions for use: applying the cognitive interview technique in Malawi and Zambia	Africa	Malawi, Zambia		N		N	N	N	N	N		qualitative	cognitive intervs and direct observation	observational		Y	61	May 2016 to June 2017				OraQuick HIV Self-Test kit	oral	unsupervised		no	no	no	no	no	no	no	no	no	no	UNITAID as part of the STAR consortium
3140	Tang	2019	What happens after HIV self-testing? Results from a longitudinal cohort of Chinese men who have sex with men	Asia	China		Y		Y	N	N	N	N		quantitative	secondary analysis of cohort data from trial	observational	NA	N	1219	July 2016 to July 2017		NCT02796963).		not specified	blood	unsupervised		no	yes	no	no	no	no	no	no	yes	no	National Key Research and Development Program of China (2017YFE0103800), the National Institutes of Health (NIAID 1R01AI114310–01), UNC-South China STD Research Training Center (FIC 1D43TW009532–01), UNC Center for AIDS Research (NIAID 5P30AI050410), NIMH (R34MH109359), NIAID (K24AI143471), NICHD (UG3HD096929), NIMH (R34MH119963), National Science and Technology Major Project (2018ZX10101–001–001…
3144	Tonen-Wolyec	2019	Insufficient education is a key factor of incorrect interpretation of HIV self-test results by female sex workers in Democratic Republic of the Congo: A multicenter cross-sectional study	Africa	Democratic Republic of the Congo		Y		N	Y	N	N	N		quantitative	cross-sectional survey	observational		N	208					Exacto Test HIV, Biosynex, Strasbourg, France	blood	unsupervised		no	no	no	no	no	no	no	no	no	no	Biosynex, Strasbourg, France, for providing free the Exacto Test HIV self- tests for the study
3145	Tonen-Wolyec	2019	Acceptability of HIV self-testing in African students: a cross-sectional survey in the Democratic Republic of Congo	Africa	Democratic Republic of the Congo		N		N	N	N	N	N		quantitative	cross-sectional survey	observational		N	1012	October to December 2018				not specified	not specified	unsupervised		yes	no	no	no	no	no	no	no	no	no	none stated
3146	Tonen-Wolyec	2020	Sociodemographic characteristics of adolescents preferring home-based HIV self-testing over facility-based voluntary counseling and testing: a cross-sectional study in Kisangani, Democratic Republic of the Congo	Africa	Democratic Republic of the Congo		Y		N	N	N	N	N		quantitative	cross-sectional survey	observational		N	597	July–August 2018				Exacto Test HIV Self-test (Biosynex)	blood	supervised		yes	no	no	no	no	no	no	no	no	no	no financial support for
3148	Vara	2020	Level of knowledge, acceptability, and willingness to use oral fluid HIV self-testing among medical students in Kilimanjaro region, Tanzania: a descriptive cross-sectional study	Africa	Tanzania		N		N	N	N	N	N		quantitative	cross-sectional survey	observational		N	271	June to July 2019				not specified	oral	not specified		yes	no	no	no	no	no	no	no	no	no	no financial support for
3149	Vrana-Diaz	2019	Relationship Gender Equality and Couples' Uptake of Oral Human Immunodeficiency Virus Self-Testing Kits Delivered by Pregnant Women in Kenya	Africa	Kenya		N		N	N	Y	N	N		quantitative	secondary analysis of trial data	observational	NA	N	422	July 2015 and February 2016.				OraQuick HST kits	oral	unsupervised		no	yes	no	no	no	no	no	no	no	yes	National Institutes of Health National Center for Advancing Translational Sci- ences (NCATS) through Grant Numbers TL1 TR001451 & UL1 TR001450. The original data for this project was funded by the Interna- tional Initiative for Impact Evaluation, grant TW2.2.28. This work was supported by the Bill &Melinda Gates Foundation [OPP1066935].
3150	Vrana-Diaz	2019	HIV Self-Testing Knowledge and Attitudes at Sports-based HIV Prevention Tournaments in Nairobi, Kenya	Africa	Kenya		N		N	N	N	N	N		quantitative	cross-sectional survey	observational		N	1029	April 2016 and April 2017				not specified	not specified	not specified		yes	no	no	no	no	no	no	no	no	no	South Carolina Clinical and Translational Research Institute under NIH/NCATS UL1 TR001450; the Medical University of South Carolina’s Center for Global Health (CGH) National Center for Research Resources under Grants UL1RR029882 and UL1TR000062, and NCATS through Grants TR001451 & UL1 TL001450
3151	Wang	2020	Promoting oral HIV self-testing via the internet among men who have sex with men in China: a feasibility assessment	Asia	China		N		Y	N	N	N	N		quantitative	post-test only QE	interventional	QE	N	510	April 2013 to April 2014	online vs peer referral recruitment			AwareTM HIV-1/2 OMT kit (Calypte Biomedical Corporation, Portland, OR, USA; manufac- tured and distributed in China by Beijing Marr Bio-Phar- maceutical Co., Ltd, Beijing, China)	oral	supervised		yes	yes	no	no	no	no	no	no	no	no	Guangxi Provincial Center for Disease Control and Prevention.
3153	Wanga	2020	Uptake and impact of facility-based HIV self-testing on PrEP delivery: a pilot study among young women in Kisumu, Kenya	Africa	Kenya		N		N	N	N	N	N		quantitative	cross-sectional survey, direct observation	observational		N	172 women; 70 observations	February and November 2019, we				OraQuickâ HIV Self-Test (OraSure Technologies, USA) ki	oral	unsupervised		yes	no	no	no	no	no	no	no	no	no	POWER Project is funded by USAID, made possible by PEPFAR, under Cooperative Agreement ID-OAA-A-15-0034.
3154	Wei	2019	Relationship between gay app use and HIV testing among men who have sex with men in Shenzhen, China: a serial cross-sectional study	Asia	China		N		Y	N	N	N	N		quantitative	serial cross-sectional survey	observational	NA	N	4935	2015 to 2017				not specified	not specified	not specified		no	yes	no	no	no	no	no	no	no	no	REFERENCES
3156	Wulandari	2020	Uptake and acceptability of assisted and unassisted HIV self-testing among men who purchase sex in brothels in Indonesia: a pilot intervention study	Asia	Indonesia		N		N	N	N	N	N		quantitative	cross-sectional survey	observational	NA	N	292	December 2017 and January 2018				OraQuick® ADVANCE Rapid HIV-1/2 Antibody Test and	oral	both		yes	yes	no	no	no	no	no	no	yes	no	a National Health and Medical Research Council (NHMRC) Program Grant # APP1071269
3157	Wulandari	2019	"Self-testing sounds more private, rather than going to the clinic and everybody will find out": Facilitators and barriers regarding HIV testing among men who purchase sex in Bali, Indonesia	Asia	Indonesia		N		N	N	N	N	N		qualitative	IDI	observational		N	29	December 2016 and January 2017				not specified	not specified	not specified		yes	no	yes	no	no	no	no	no	no	no	Australia Awards Scholarships administered by the Department of Foreign Affairs and Trad
3158	Xiao	2020	Sexual network distribution of HIV self-testing kits: Findings from the process evaluation of an intervention for men who have sex with men in China	Asia	China		N		Y	N	N	N	N		quantitative	post-test only QE	interventional	QE	N	200	May and October 2017,	network based distribution of HIVST induced by "instructional video" stating "for his own use or to share with others"	NCT02999243).		(NewScen Coast Bio-Pharma- ceutical Co., Ltd., Tianjin, China	blood	unsupervised		no	yes	no	no	no	yes	no	no	no	no	US National Institute of Mental Health (grant number: R34MH109359
3159	Yan	2020	Adherence of HIV Self-Testing Among Men Who Have Sex With Men in China: Longitudinal Study	Asia	China		N		Y	N	N	N	N		quantitative	post-test only QE	interventional	QE	N	1315	July 2017 to June 2018	mobile app system was used to provide the “Mailing rapid test reagent kit” for the HIVST service			(Alere Determine@)	blood	supervised		no	yes	no	no	no	no	no	no	no	no	National Natural Science Foundation of China (91546203, 91846302)
3160	Zhang	2020	HIV Self-Testing Programs to Men Who Have Sex With Men Delivered by Social Media Key Opinion Leaders and Community-Based Organizations are Both Effective and Complementary: A National Pragmatic Study in China	Asia	China		N		Y	N	N	N	N		quantitative	post-test only QE	interventional	QE	N	2766	January and December 2018	Online recruitment by Social media key opinion leader vs Community-based organization			CBO trial was Alere Determine TM HIV-1/2 (Alere Medical) and that used in the SMKOL trial was Wondfo HIV reagent (Guangzhou Wondfo Biotech Co., Ltd). The	blood	unsupervised		no	yes	no	yes	no	no	no	no	yes	no	National Natural Science Foundation of China (81872674)
3162	Zhu	2019	Effects of a Mobile Health Intervention to Promote HIV Self-testing with MSM in China: A Randomized Controlled Trial	Asia	China		N		Y	N	N	N	N		quantitative	randomized controlled trial	interventional	RCT	N	100	September 2017 to June 2018 in	Control: HIV-ST kits only, Intervention: HIV-ST kits + access to online support group chat (WeChat)	(NCT03569462).		not specified	oral	unsupervised		no	yes	no	no	no	yes	no	no	no	no	NIH-NIMH grant R34MH106349.
3141	Tembo	2020	Home-based delivery of HIV self-tests by adolescent girls and young women to male sexual partners in Johannesburg, South Africa: benefits and concerns	Africa	South Africa		Y		N	N	N	Y	N		qualitative	FGD, IDI	observational	NA	Y	FGD: 8, KII: 21	January - March 2017				OraQuick oral	oral	not specified		yes	yes	yes	no	no	no	no	no	yes	yes	Department of State as part of the DREAMS Innovation Challenge, managed by JSI Research & Training Institute, Inc.

## Sheet: list of excluded studies
title	authors	year	journal	issn	volume	issue	pages	reasons
Secondary distribution of HIV self-tests as a way to promote HIV testing among male partners of young women: subgroup analysis from a randomized trial	Agot, K and Obonyo, B and Ambia, J and Wango, G N and Thirumurthy, H	2018	Journal of the international AIDS society. Conference: 22nd international AIDS conference, AIDS 2018. Netherlands		21			conference abstract
Can Women Safely Distribute HIV Oral Self-test Kits to Their Sexual Partners? Results From a Pilot Study in Kenya.	Agot, Kawango and Masters, Samuel H and Wango, Gift-Noelle and Thirumurthy, Harsha	2018	Journal of acquired immune deficiency syndromes (1999)	1525-4135; 1525-4135	78	5	e39-e41	not implementation outcomes
Point of care HIV testing with oral fluid among returnee migrants in a rural area of Bangladesh.	Alam, Md Shah and Khan, Sharful I and Reza, Masud and Shahriar, Ahmed and Sarker, Md Safiullah and Rahman, Anisur and Rahman, Mustafizur and Azim, Tasnim	2016	Current opinion in HIV and AIDS	1746-6318	11		S52-8	not self-testing
Brief Report: "Give Me Some Time": Facilitators of and Barriers to Uptake of Home-Based HIV Testing During Household Contact Investigation for Tuberculosis in Kampala, Uganda.	Armstrong-Hough, Mari and Ggita, Joseph and Ayakaka, Irene and Dowdy, David and Cattamanchi, Adithya and Haberer, Jessica E and Katamba, Achilles and Davis, J Lucian	2018	Journal of acquired immune deficiency syndromes (1999)	1525-4135; 1525-4135	77	4	400-404	not self-testing
HIV counselling and testing in Zambia: the Kara Counselling experience.	Baggaley, R and Kelly, M and Weinreich, S and Kayawe, I and Phiri, G and Mulongo, W and Phiri, M	1998	SAfAIDS news : Southern Africa AIDS Information Dissemination Service bulletin		6	2	2019-08-02	not self-testing
Ethical implications of HIV self-testing: the game is far from being over.	Bain, Luchuo Engelbert and Ditah, Chobufo Muchi and Awah, Paschal Kum and Ekukwe, Nkoke Clovis	2016	The Pan African medical journal	1937-8688	25		114	Editorial/commentary
HIV self-testing in sub-Saharan Africa: strategies to enhance and measure linkage to care	Cherutich, P and Kurth, A and Musyoki, H and Kilonzo, N and Maina, W	2014	Retrovirology: Research and Treatment	1178-1238	6		23-28	review
One year outcomes following community-based HIV self-testing: a prospective study in Malawi	Choko, A T and MacPherson, P and Webb, E L and Ball, H and Sambakunsi, R and Mdolo, A	2014	Topics in antiviral medicine	2161-5853	22		73-73	conference abstract
Are participants in a street-based HIV testing program able to perform their own rapid test and interpret the results?	de la Fuente, Luis and Rosales-Statkus, MarÃ­a Elena and Hoyos, Juan and Pulido, JosÃ© and Santos, Sara and Bravo, MarÃ­a JosÃ© and Barrio, Gregorio and FernÃ¡ndez-Balbuena, Sonia and Belza, MarÃ­a JosÃ© and Madrid Rapid HIV Testing Group, [Collective Name]	2012	PloS one	1932-6203	7	10	e46555	not LMIC
Preferences for linkage to HIV care services following a reactive self-test: discrete choice experiments in Malawi and Zambia.	d'ElbÃ©e, Marc and Indravudh, Pitchaya P and Mwenge, Lawrence and Kumwenda, Moses M and Simwinga, Musonda and Choko, Augustine T and Hensen, Bernadette and Neuman, Melissa and Ong, Jason J and Sibanda, Euphemia L and Johnson, Cheryl C and Hatzold, Karin and Cowan, Frances M and Ayles, Helen and Corbett, Elizabeth L and Terris-Prestholt, Fern	2018	AIDS (London, England)		32	14	2043-2049	not implementation outcomes
A pilot cross-sectional study to determine the utility of an oral HIV1/2 point of care test on sputum for screening TB/HIV co-infection in Central India	Desikan, P and De, S and Pai, N P and Panwalkar, N and Verma, M and Jain, A	2011	Indian Journal of Medical Microbiology		29		194-195	not self-testing
Home-use HIV test kits in Turkey.	DoÄŸanci, L	1997	Lancet (London, England)		349	9062	1401	Editorial/commentary
Facility-based HIV self-testing for outpatients dramatically increases HIV testing in Malawi: a cluster randomized trial	Dovel, K and Nyirenda, M and Shaba, F and Offorjebe, O A and Balakaksi, K and Nichols, B E and Phiri, K and Schooley, A and Hoffman, R M	2018	Journal of the international AIDS society. Conference: 22nd international AIDS conference, AIDS 2018. Netherlands		21			conference abstract
Evaluating the integration of HIV self-testing into low-resource health systems: study protocol for a cluster-randomized control trial from EQUIP Innovations.	Dovel, Kathryn and Shaba, Frackson and Nyirenda, Mike and Offorjebe, O Agatha and Balakasi, Kelvin and Phiri, Khumbo and Nichols, Brooke and Tseng, Chi-Hong and Bardon, Ashley and Ngona, Khumbo and Hoffman, Risa	2018	Trials		19	1	498	protocol
HIV testing within the African community using home-based self collection of oral samples.	Driver, Glen and Debattista, Joseph and Gu, Zhihong and Lemoire, Jime and Hooper, John	2017	Australian and New Zealand journal of public health	1326-0200	41	4	446	not self-testing
HIV testing intervention development among men who have sex with men in the developed world	Flowers, P and Estcourt, C and Sonnenberg, P and Burns, F	2017	Sexual Health	14485028 (ISSN)	14	1	80-88	not LMIC
Linkage to HIV care following HIV self-testing: a cluster randomised trial of community-based distribution of oral HIV self-test kits nested in four HPTN 071 communities in Zambia	Floyd, S and Shanaube, K and Schaap, A and Phiri, M and Hensen, B and Mulubwa, C and Bond, V and Chiti, B and Simwinga, M and Hayes, R and al., et	2018	Journal of the international AIDS society. Conference: 22nd international AIDS conference, AIDS 2018. Netherlands		21			conference abstract
Personal screening for HIV in developing countries.	Frerichs, R R	1994	Lancet (London, England)		343	8903	960-2	Editorial/commentary
Point of Diagnosis and Patient Retention in HIV Care in Western Kenya.	Genberg, Becky L and Lee, Hana and Hogan, Joseph W and Some, Fatma and Wachira, Juddy and Wu, Xiaotian K and Braitstein, Paula	2018	Journal of acquired immune deficiency syndromes (1999)	1525-4135; 1525-4135	78	4	383-389	not self-testing
Acceptability of Three Novel HIV Prevention Methods Among Young Male and Transgender Female Sex Workers in Puerto Rico.	Giguere, Rebecca and Frasca, Timothy and Dolezal, Curtis and Febo, Irma and Cranston, Ross D and Mayer, Kenneth and McGowan, Ian and Carballo-DiÃ©guez, Alex	2016	AIDS and behavior		20	10	2192-2202	not LMIC
Retention in care trajectories of HIV-positive individuals participating in a universal test and treat programme in rural South Africa (ANRS 12249 TasP trial).	Gosset, AndrÃ©a and Protopopescu, Camelia and Larmarange, Joseph and Orne-Gliemann, Joanna and Mcgrath, Nuala and Pillay, Deenan and Dabis, FranÃ§ois and Iwuji, Collins and Boyer, Sylvie	2018	Journal of acquired immune deficiency syndromes (1999)	1525-4135; 1525-4135				not self-testing
Acceptability of HIV Self-Testing in Sub-Saharan Africa: Scoping Study.	Harichund, Charlene and Moshabela, M	2018	AIDS and behavior		22	2	560-568	review
Public readiness for HIV self-testing in Kenya.	Heard, Anna C and Brown, Annette N	2016	AIDS care	1360-0451	28	12	1528-1532	review
Saliva-based HIV testing among secondary school students in Tanzania using the OraQuick rapid HIV1/2 antibody assay.	Holm-Hansen, Carol and Nyombi, Balthazar and Nyindo, Mramba	2007	Annals of the New York Academy of Sciences	1749-6632	1098		461-6	not self-testing
Increasing knowledge of HIV status and demand for antiretroviral therapy using community-based HIV selftesting in rural communities: a cluster randomised trial in Malawi	Indravudh, P and Fielding, K and Neuman, M and Chilongosi, R and Mkandawire, P and Nyondo, E and Nzawa, R and Magombo, L and Chalira, D and Kumwenda, M and al., et	2018	Journal of the international AIDS society. Conference: 22nd international AIDS conference, AIDS 2018. Netherlands		21			conference abstract
High-Yield HIV Testing, Facilitated Linkage to Care, and Prevention for Female Youth in Kenya (GIRLS Study): Implementation Science Protocol for a Priority Population.	Inwani, Irene and Chhun, Nok and Agot, Kawango and Cleland, Charles M and Buttolph, Jasmine and Thirumurthy, Harsha and Kurth, Ann E	2017	JMIR research protocols	1929-0748	6	12	e179	protocol
The Potential for HIV Self-testing in Iran.	Jahanbakhsh, Fatemeh and Mostafavi, Ehsan and Haghdoost, AliAkbar	2015	International journal of preventive medicine	2008-7802	6		114	Editorial/commentary
[Analysis of piloting sales of oral fluid HIV antibody self-test kits at community pharmacies, Kunming].	Jia, Manhong and Shi, Yuhua and Ma, Yanling and Huo, Junli and Han, Yu and Li, Junjie and Yan, Wenyun and Lu, Lin	2015	Zhonghua yu fang yi xue za zhi [Chinese journal of preventive medicine]	0253-9624	49	8	741-3	article in Mandarin
Promoting self-testing for HIV in developing countries: potential benefits and pitfalls.	Kachroo, Sumesh	2006	Bulletin of the World Health Organization	0042-9686	84	12	999-1000	Editorial/commentary
Acceptability of HIV self-testing: a systematic literature review.	Krause, Janne and Subklew-Sehume, Friederike and Kenyon, Chris and Colebunders, Robert	2013	BMC public health		13		735	review
[Analysis on willingness to pay for HIV antibody saliva rapid test and related factors].	Li, Junjie and Huo, Junli and Cui, Wenqing and Zhang, Xiujie and Hu, Yi and Su, Xingfang and Zhang, Wanyue and Li, Youfang and Shi, Yuhua and Jia, Manhong	2015	Zhonghua liu xing bing xue za zhi = Zhonghua liuxingbingxue zazhi	0254-6450	36	2	132-5	article in Mandarin
[Analysis on accuracy and influencing factors of oral fluid-based rapid HIV self-testing among men who have sex with men].	Li, Youfang and Wang, Yumiao and Zhang, Renzhong and Wang, Jue and Li, Zhiqing and Wang, Ling and Pan, Songfeng and Yang, Yanling and Ma, Yanling and Jia, Manhong	2016	Zhonghua liu xing bing xue za zhi = Zhonghua liuxingbingxue zazhi	0254-6450	37	1	72-5	article in Mandarin
Potential Impact and Cost-effectiveness of Self-Testing for HIV in Low-Income Countries.	Linas, Benjamin P	2015	The Journal of infectious diseases	0022-1899	212	4	513-5	Editorial/commentary
Over-the-counter human immunodeficiency virus self-test kits: time to explore their use for men who have sex with men in Brazil.	Lippman, Sheri A and Veloso, ValdilÃ©a G and Buchbinder, Susan and Fernandes, Nilo Martinez and Terto, Veriano and Sullivan, Patrick S and Grinsztejn, Beatriz	2014	The Brazilian journal of infectious diseases : an official publication of the Brazilian Society of Infectious Diseases	1413-8670	18	3	239-44	Review
[The social marketing models and policy advices for HIV rapid testing initiated by non-govermental organization].	Liu, H and Cai, L P and Xue, H and Zhao, Y and Wu, D and Zhang, D P and Yin, W Y and Sun, J P	2016	Zhonghua yu fang yi xue za zhi [Chinese journal of preventive medicine]	0253-9624	50	10	846-849	article in Mandarin
HIV rapid test and service option preferences among men who have sex with men in Beijing, China	Luo, FengJi and Li, DongHang and Xu, YuNan and Xiao, Dong and Qi, Xiao and Liu, YingJie and Wang, Bo and Zhang, Zheng and Shao, YiMing and Ruan, YuHua	2013	Chinese Preventive Medicine		14	8	561-566	not self-testing
Economic Costs and Health-Related Quality of Life Outcomes of HIV Treatment After Self- and Facility-Based HIV Testing in a Cluster Randomized Trial.	Maheswaran, Hendramoorthy and Petrou, Stavros and MacPherson, Peter and Kumwenda, Felistas and Lalloo, David G and Corbett, Elizabeth L and Clarke, Aileen	2017	Journal of acquired immune deficiency syndromes (1999)	1525-4135; 1525-4135	75	3	280-289	not implementation outcomes
'.â€‰.â€‰.â€‰if you bring the kit home, you [can] get time and test together with your partner': Pregnant women and male partners' perceptions regarding female partner-delivered HIV self-testing in Uganda - A qualitative study.	Matovu, Joseph Kb and Buregyeya, Esther and Arinaitwe, Jim and Wanyenze, Rhoda K	2017	International journal of STD & AIDS	1758-1052	28	13	1341-1347	duplicate entry
HIV Self-Testing Africa (STAR) Malawi: general Population	N (,Nct)	2016	Https://clinicaltrials.gov/show/nct02718274					protocol
Secondary Distribution of HIV Self-tests: an Innovative Strategy for Promoting Partner Testing and Reducing HIV Risk	N (,Nct)	2017	Https://clinicaltrials.gov/show/nct03135067					protocol
HIV Self-Testing Africa Zambia	N (,Nct)	2016	Https://clinicaltrials.gov/show/nct02793804					protocol
Development of an HIV Self-testing Intervention	N (,Nct)	2016	Https://clinicaltrials.gov/show/nct02999243					protocol
Use of HIV Self-Test Kits to Increase Identification of HIV-Infected Individuals and Their Partners	N (,Nct)	2017	Https://clinicaltrials.gov/show/nct03271307					protocol
HIV Self-Testing to Empower Prevention Choices in Sex Workers	N (,Nct)	2018	Https://clinicaltrials.gov/show/nct03426670					protocol
The effectiveness and cost-effectiveness of community-based lay distribution of HIV self-tests in increasing uptake of HIV testing among adults in rural Malawi and rural and peri-urban Zambia: protocol for STAR (self-testing for Africa) cluster randomized evaluations.	Neuman, Melissa and Indravudh, Pitchaya and Chilongosi, Richard and d'ElbÃ©e, Marc and Desmond, Nicola and Fielding, Katherine and Hensen, Bernadette and Johnson, Cheryl and Mkandawire, Phillip and Mwinga, Alwyn and Nalubamba, Mutinta and Ncube, Gertrude and Nyirenda, Lot and Nyrienda, Rose and Kampe, Eveline Otte Im and Taegtmeyer, Miriam and Terris-Prestholt, Fern and Weiss, Helen A and Hatzold…	2018	BMC public health		18	1	1234	protocol
Effect of HIV self-testing on the number of sexual partners among female sex workers in Zambia.	Oldenburg, Catherine E and Chanda, Michael M and Ortblad, Katrina F and Mwale, Magdalene and Chongo, Steven and Kamungoma, Nyambe and Kanchele, Catherine and Fullem, Andrew and Moe, Caitlin and Barresi, Leah G and Harling, Guy D and BÃ¤rnighausen, Till	2018	AIDS (London, England)		32	5	645-652	not implementation outcomes
Zambian Peer Educators for HIV Self-Testing (ZEST) study: rationale and design of a cluster randomised trial of HIV self-testing among female sex workers in Zambia.	Oldenburg, Catherine E and Ortblad, Katrina F and Chanda, Michael M and Mwanda, Kalasa and Nicodemus, Wendy and Sikaundi, Rebecca and Fullem, Andrew and Barresi, Leah G and Harling, Guy and BÃ¤rnighausen, Till	2017	BMJ open	2044-6055	7	4	e014780	protocol
Bridging the HIV-syphilis testing gap: dual testing among men who have sex with men living in China.	Ong, Jason J and Liao, Meizhen and Lee, Amy and Fu, Hongyun and Pan, Stephen W and Tang, Weiming and Wei, Chongyi and Dan, Wu and Yang, Bin and Yang, Ligang and Wang, Cheng and Tucker, Joseph D	2018	Sexually transmitted infections	1368-4973				not self-testing
The Effect of HIV Self-Testing Delivery Models on Female Sex Workers' Sexual Behaviors: A Randomized Controlled Trial in Urban Uganda.	Ortblad, Katrina F and Kibuuka Musoke, Daniel and Ngabirano, Thomson and Nakitende, Aidah and Harling, Guy and Haberer, Jessica E and McConnell, Margaret and Salomon, Joshua A and Oldenburg, Catherine E and BÃ¤rnighausen, Till	2019	AIDS and behavior					not implementation outcomes
HIV self-testing increases testing in young South African women: results of an RCT	Pettifor, A and Kahn, K and Kimaru, L and Mayakayaka, Z and Selin, A and Haber, N A and Wagner, R and Gomez-Olive, X and Gilmore, H and Mhembere, M and al., et	2018	Topics in antiviral medicine. Conference: 25th conference on retroviruses and opportunistic infections, CROI 2018. United states		26		452s-452s	review
"Not just dogs, but rabid dogs": tensions and conflicts amongst research volunteers in Malawi.	Phiri, Mackwellings and Gooding, Kate and Nyirenda, Deborah and Sambakunsi, Rodrick and Kumwenda, Moses Kelly and Desmond, Nicola	2018	Global bioethics = Problemi di bioetica	1591-7398	29	1	65-80	not self-testing
The Association Between Intimate Partner Violence and Women’s Distribution and Use of HIV Self-Tests With Male Partners: Evidence From a Cohort Study in Kenya		2017						duplicate entry
Experiences using and organizing HIV self-testing.	Qin, Yilu and Han, Larry and Babbitt, Andrew and Walker, Jennifer S and Liu, Fengying and Thirumurthy, Harsha and Tang, Weiming and Tucker, Joseph D	2018	AIDS (London, England)		32	3	371-381	review
Enabling HIV self-testing in South Africa	Richter, M L and Venter, W D F and Gray, A	2012	Southern African Journal of HIV Medicine		13	4	186-187	Editorial/commentary
Home self-testing for HIV: AIDS exceptionalism gone wrong.	Richter, Marlise and Venter, W D Francois and Gray, Andy	2010	South African medical journal = Suid-Afrikaanse tydskrif vir geneeskunde	0038-2469	100	10	636-42	Editorial/commentary
Reaching men: at work and in social settings.	Robinson, E T	1991	Network (Research Triangle Park, N.C.)	0270-3637	12	1	2019-09-06	not self-testing
Home testing for HIV.	Robinson, N J and Auvert, B and Mulder, D and Hayes, R	1994	Lancet (London, England)		343	8908	1294	not self-testing
Testing for HIV at home: what are the issues?	Schopper, D and Vercauteren, G and Schopper, D and Vercauteren, G	1996	AIDS	0269-9370	10	13	1455-1465	review
Unsupervised self-testing as part public health screening for HIV in resource-poor environments: some ethical considerations.	Scott, P Anne	2014	AIDS and behavior		18		S438-44	review
Systematic review and meta-analysis of community and facility-based HIV testing to address linkage to care gaps in sub-Saharan Africa.	Sharma, Monisha and Ying, Roger and Tarr, Gillian and Barnabas, Ruanne	2015	Nature	1476-4687	528	7580	S77-85	review
Linkage to care after HIV self-testing in Zimbabwe: a cluster-randomised trial	Sibanda, E and Neuman, M and Tumushime, M and Hatzold, K and Watadzaushe, C and Mutseta, M N and Dirawo, J and Napierala, S and Ncube, G and Taegtmeyer, M and al., et	2018	Topics in antiviral medicine. Conference: 25th conference on retroviruses and opportunistic infections, CROI 2018. United states		26		64s-64s	conference abstract
What do South African adolescents want in a sexual health service? Evidence from the South African Studies on HIV in Adolescents (SASHA) project.	Smith, P and Marcus, R and Bennie, T and Nkala, B and Nchabeleng, M and Latka, M H and Gray, G and Wallace, M and Bekker, L-G	2018	South African medical journal = Suid-Afrikaanse tydskrif vir geneeskunde	0038-2469	108	8	677-681	not self-testing
Field-based video pre-test counseling, oral testing, and telephonic post-test counseling: implementation of an HIV field testing package among high-risk Indian men.	Snyder, Hannah and Yeldandi, Vijay V and Prem Kumar, G and Liao, Chuanhong and Lakshmi, Vemu and Gandham, Sabitha R and Muppudi, Uma and Oruganti, Ganesh and Schneider, John A	2012	AIDS education and prevention : official publication of the International Society for AIDS Education	1943-2755	24	4	309-26	not self-testing
Self-testing for HIV: a new option for HIV prevention?	Spielberg, Freya and Levine, Ruth O and Weaver, Marcia	2004	The Lancet. Infectious diseases	1474-4457	4	10	640-6	Editorial/commentary
Forum: Is it lawful to offer HIV self-testing to children in South Africa?	Strode, A E and Van Rooyen, H and Makusha, T	2013	Southern African Journal of HIV Medicine		14	4	151-154	Editorial/commentary
Towards universal voluntary HIV testing and counselling: a systematic review and meta-analysis of community-based approaches.	Suthar, Amitabh B and Ford, Nathan and Bachanas, Pamela J and Wong, Vincent J and Rajan, Jay S and Saltzman, Alex K and Ajose, Olawale and Fakoya, Ade O and Granich, Reuben M and Negussie, Eyerusalem K and Baggaley, Rachel C	2013	PLoS medicine		10	8	e1001496	review
Receiving HIV Serostatus Disclosure from Partners Before Sex: Results from an Online Survey of Chinese Men Who Have Sex with Men.	Tang, Weiming and Liu, Chuncheng and Cao, Bolin and Pan, Stephen W and Zhang, Ye and Ong, Jason and Fu, Hongyun and Ma, Baoli and Fu, Rong and Yang, Bin and Ma, Wei and Wei, Chongyi and Tucker, Joseph D and SESH Study Group, [Collective Name]	2018	AIDS and behavior		22	12	3826-3835	not implementation outcomes
Opportunities and challenges for HIV self-testing in China.	Tang, Weiming and Wu, Dan	2018	The lancet. HIV	2352-3018	5	11	e611-e612	Editorial/commentary
HIV self-testing in Africa: stakes and challenges.	Tonen-Wolyec, S and Filali, M and Mboup, S and BÃ©lec, L	2018	Medecine et sante tropicales	2261-2211	28	2	144-149	Article in French
Scaling up HIV self-testing in China and Africa.	Tucker, Joseph D and Ong, J and Conserve, D and Pan, S and Tang, W	2017	Journal of virus eradication	2055-6640	3	3	167	Editorial/commentary
Self-testing as strategy to increase the uptake of HIV testing in South Africa.	van Dyk, Alta C	2013	African journal of AIDS research : AJAR	1727-9445	12	1	41-8	duplicate entry
South African HIV self-testing policy and guidance considerations.	Venter, Francois and Majam, Mohammed and Jankelowitz, Lauren and Adams, Siraaj and Moorhouse, Michelle and Carmona, Sergio and Stevens, Wendy and Msimanga, Busisiwe R and Allen, David and Balani, Pooja and Nevhutalu, Zwoitwaho and Rhagnath, Naleni and Shroufi, Amir and DevillÃ©, Walter and Kazangarare, Victoria and van der Wiel, Renee and Templeman, Hugo and Puren, Adrian and Tucker, Tim and van …	2017	Southern African journal of HIV medicine		18	1	775	not implementation outcomes
Relationship power imbalance and history of male partner HIV testing among pregnant women in central Uganda	Vrana, C and Korte, J and Malek, A and Buregyeya, E and Matovu, J and Chemusto, H and Musoke, W and Wanyenze, R	2018	Journal of Clinical and Translational Science	2059-8661			25-26	not self-testing
HIV self-testing and the missing linkage	Walensky, R P and Bassett, I V	2011	PLoS Medicine	1549-1277	8	10		Editorial/commentary
[Acceptability of HIV testing using oral quick self-testing kit in men who have sex with men].	Wang, X F and Wu, Z Y and Tang, Z Z and Nong, Q X and Li, Y Q	2018	Zhonghua liu xing bing xue za zhi = Zhonghua liuxingbingxue zazhi	0254-6450	39	7	937-942	Article in Mandarin
Promoting HIV testing with home self-test kit among men who have sex with men in China: a feasibility study	Wang, XiaoFang and Wu, ZunYou and Tang, ZhenZhu and Nong, QuanXin and Li, YanQi	2015	Lancet (British edition)	0140-6736	386		S68-S68	conference abstract
Home-based model for HIV voluntary counselling and testing.	Were, Willy and Mermin, Jonathan and Bunnell, Rebecca and Ekwaru, John P and Kaharuza, Frank	2003	Lancet (London, England)		361	9368	1569	not self-testing
HIV self-testing among men who have sex with men and transgender women in Myanmar	Wirtz, A L and Naing, S and Clouse, E and Mon, H H and Paing, A Z and Baral, S and Beyrer, C	2018	Topics in antiviral medicine. Conference: 25th conference on retroviruses and opportunistic infections, CROI 2018. United states		26		453s-453s	conference abstract
The Parasol Protocol: An Implementation Science Study of HIV Continuum of Care Interventions for Gay Men and Transgender Women in Burma/Myanmar.	Wirtz, Andrea L and Naing, Soe and Clouse, Emily and Thu, Kaung Htet and Mon, Sandra Hsu Hnin and Tun, Zin Min and Baral, Stefan and Paing, Aung Zayar and Beyrer, Chris	2017	JMIR research protocols	1929-0748	6	5	e90	duplicate entry
HIV self-testing in resource-limited settings: regulatory and policy considerations.	Wong, Vincent and Johnson, Cheryl and Cowan, Elliot and Rosenthal, Matthew and Peeling, Rosanna and Miralles, Maria and Sands, Anita and Brown, Charlene	2014	AIDS and behavior		18		S415-21	review
Factors associated with willingness to accept oral fluid HIV rapid testing among most-at-risk populations in China.	Xun, Huanmiao and Kang, Dianmin and Huang, Tao and Qian, Yuesheng and Li, Xiufang and Wilson, Erin C and Yang, Shan and Jiang, Zhenxia and Gong, Cuihua and Tao, Xiaorun and Zhang, Xijiang and Wang, Guoyong and Song, Yapei and Xu, Zhijian and Marley, Gifty and Huai, Pengcheng and Ma, Wei	2013	PloS one	1932-6203	8	11	e80594	not self-testing
[The advance of detection technology of HIV self-testing].	Yan, L and Xiao, P P and Yan, H J and Huan, X P and Fu, G F and Li, J J and Yang, H T	2017	Zhonghua yu fang yi xue za zhi [Chinese journal of preventive medicine]	0253-9624	51	11	1053-1056	Article in Mandarin
Field comparison of OraQuick ADVANCE Rapid HIV-1/2 antibody test and two blood-based rapid HIV antibody tests in Zambia.	Zachary, Dalila and Mwenge, Lawrence and Muyoyeta, Monde and Shanaube, Kwame and Schaap, Albertus and Bond, Virginia and Kosloff, Barry and de Haas, Petra and Ayles, Helen	2012	BMC infectious diseases	1471-2334	12		183	not self-testing
Screening for HIV and linkage to care in adolescents: insights from a systematic review of recent interventions in high- versus low- and middle-income settings.	Zanoni, Brian C and Elliott, Ryan J and Neilan, Anne M and Haberer, Jessica E	2018	Adolescent health, medicine and therapeutics	1179-318X	9		211-235	review
Can self-testing increase HIV testing among men who have sex with men: A systematic review and meta-analysis.	Zhang, Ci and Li, Xianhong and Brecht, Mary-Lynn and Koniak-Griffin, Deborah	2017	PloS one	1932-6203	12	11	e0188890	review
Effectiveness of self-testing kits availability on improving HIV testing frequency for chinese men who have sex with men and their sexual partners: a protocol for a multicenter randomised controlled trial.	Zhang, Ci and Li, Xianhong and Koniak-Griffin, Deborah and Goldsamt, Lloyd A and Zhou, Jing	2018	BMJ open	2044-6055	8	12	e024423	protocol
[Tuberculosis in Asia].		2002	Kekkaku : [Tuberculosis]	0022-9776	77	10	693-697	not self-testing
HIV testing not for self-doers.		1998	South African medical journal = Suid-Afrikaanse tydskrif vir geneeskunde	0038-2469	88	9	1062	can't be retrieved
Special Issue: HIV infection and AIDS in Africa - issues, lessons learnt and next steps		2016	The Open AIDS Journal		10		14-82	Editorial/commentary
Study of the possibility of introduction of Kazakhstan NGO-based rapid HIV testing procedures	Alibayeva, K. O. and Saparbekov, M. K. and Baiserkin, B. S. and Abishev, A. T. and Tazhibaeva, G. H. and Kasymbekova, S. Z.	2019	HIV AIDS (Auckl)	1179-1373 (Print) 1179-1373	11		219-227	not self-testing
Oral self-testing for adolescents and young adults absent or declining to test during home-based HIV testing-a mixedmethod study embedded in a cluster-randomized trial in Lesotho (ADORE study)	Amstutz, A. and Kopo, M. and Lejone, T. I. and Khesa, L. and Kao, M. and Muhairwe, J. and Bresser, M. and Vanobberghen, F. and Klimkait, T. and Battegay, M. and et al.	2019	HIV medicine		20		226â€	conference abstract
The HOSENG trial - Effect of the provision of oral self-testing for absent and refusing individuals during a door-to-door HIV-testing campaign on testing coverage: protocol of a cluster-randomized clinical trial in rural Lesotho	Amstutz, A. and Lejone, T. I. and Khesa, L. and Muhairwe, J. and Nsakala, B. L. and Tlali, K. and Bresser, M. and Vanobberghen, F. and Kopo, M. and Kao, M. and Klimkait, T. and Battegay, M. and Labhardt, N. D. and Glass, T. R.	2019	Trials	1745-6215	20	1	496	protocol
[Applicability and feasibility of "Lingnanzhun" -an "Internet Plus-based HIV Self-testing Tool" targeting MSM in Guangzhou]	Cai, Y. S. and Gu, Y. Z. and Zhong, F. and Fan, L. R. and Zhao, Y. T. and Luo, Y. F. and Lu, Y. H. and He, W. Y. and Cheng, W. B. and Xu, H. F.	2019	Zhonghua Liu Xing Bing Xue Za Zhi	0254-6450 (Print) 0254-6450	40	10	1212-1216	Article in Mandarin
Reaching the 90-90-90 target: lessons from HIV self-testing	Celum, C. and Barnabas, R.	2019	Lancet HIV	2352-3018	6	2	e68-e69	Editorial/commentary
Reaching 90-90-90 in rural communities in East Africa: lessons from the Sustainable East Africa Research in Community Health Trial	Chamie, G. and Kamya, M. R. and Petersen, M. L. and Havlir, D. V.	2019	Curr Opin HIV AIDS	1746-630X (Print) 1746-630x	14	6	449-454	not self-testing
Impact of HIV self-testing on the promotion of HIV testing among men who have sex with men in China: a randomized controlled trial	Cheng, W. and Friedman, M. and Egan, J. and Hampton, M. and Zhong, F. and Xu, H. and Stall, R.	2019	Sexually transmitted infections		95		A64â€	conference abstract
Youth Preferences for HIV Testing in South Africa: Findings from the Youth Action for Health (YA4H) Study Using a Discrete Choice Experiment	Chetty-Makkan, C. M. and Hoffmann, C. J. and Charalambous, S. and Botha, C. and Ntshuntshe, S. and Nkosi, N. and Kim, H. Y.	2020	AIDS Behav	1090-7165				not self-testing
Using Secondary Distribution to Promote HIV Self-Testing among Men Who Have Sex with Men in China: a Three Arm Randomized Controlled Trail	ChiCtr	2019	http://www.who.int/trialsearch/Trial2.aspx?TrialID=ChiCTR1900025433					protocol
Diagnostic accuracy of oral mucosal transudate tests compared with blood-based rapid tests for HIV among children aged 18 months to 18 years in Kenya and Zimbabwe	Chikwari, C. D. and Njuguna, I. N. and Neary, J. and Rainer, C. and Chihota, B. and Slyker, J. and Katz, D. A. and Wamalwa, D. C. and Oyiengo, L. and Bandason, T. and McHugh, G. and Dauya, E. and Mujuru, H. and Stewart, K. A. and John-Stewart, G. C. and Ferrand, R. A. and Wagner, A. D.	2019	JAIDS, Journal of Acquired Immune Deficiency Syndromes	1525-4135	82	4	368-372	not self-testing
Ethical issues in cluster randomized trials conducted in low- and middle-income countries: an analysis of two case studies	Choko, A. T. and Roshandel, G. and Conserve, D. F. and Corbett, E. L. and Fielding, K. and Hemming, K. and Malekzadeh, R. and Weijer, C.	2020	Trials	1745-6215	21		314	not implementation outcomes
Developing national strategies for reaching men with HIV testing services in Tanzania: results from the male catch-up plan	Conserve, D. F. and Issango, J. and Kilale, A. M. and Njau, B. and Nhigula, P. and Memiah, P. and Mbita, G. and Choko, A. T. and Hamilton, A. and King, G.	2019	BMC Health Serv Res	1472-6963	19	1	317	not implementation outcomes
Brief Report: Diagnostic Accuracy of Oral Mucosal Transudate Tests Compared with Blood-Based Rapid Tests for HIV Among Children Aged 18 Months to 18 Years in Kenya and Zimbabwe	Dziva Chikwari, C. and Njuguna, I. N. and Neary, J. and Rainer, C. and Chihota, B. and Slyker, J. A. and Katz, D. A. and Wamalwa, D. C. and Oyiengo, L. and Bandason, T. and McHugh, G. and Dauya, E. and Mujuru, H. and Stewart, K. A. and John-Stewart, G. C. and Ferrand, R. A. and Wagner, A. D.	2019	J Acquir Immune Defic Syndr	1525-4135 (Print) 1525-4135	82	4	368-372	not self-testing
Effect of availability of HIV self-testing on HIV testing frequency among men who have sex with men attending university in China (UniTest): protocol of a stepped-wedge randomized controlled trial	Fan, S. and Liu, Z. and Luo, Z. and Yu, M. and Ouyang, L. and Gong, H. and Ding, Y. and Li, P. and Yuan, T. and Zhou, Y. and Wu, G. and Zou, H.	2020	BMC Infect Dis	1471-2334	20	1	149	protocol
[Cost-effectiveness of HIV self-testing strategy in men who have sex with men]	Huang, S. Z. and Dai, W. C. and Li, X. F. and Jiang, X. H. and Tang, W. M. and Zhou, Y.	2020	Zhonghua Liu Xing Bing Xue Za Zhi	0254-6450 (Print) 0254-6450	41	5	753-757	Article in Mandarin
Informing HIV self-testing services in Malawi using discrete choice experiments	Indravudh, P. and D'Elbee, M. and Kumwenda, M. and Choko, A. and Sakala, D. and Kalua, T. and Johnson, C. and Hatzold, K. and Corbett, L. and Terris-Prestholt, F.	2017	Topics in antiviral medicine		25	1	381sâ€	conference abstract
Community-led delivery of HIV self-testing targeting adolescents and men in rural Malawi: a cluster-randomised trial	Indravudh, P. P. and Fielding, K. and Kumwenda, M. K. and Nzawa, R. and Chilongosi, R. and Desmond, N. and Nyirenda, R. and Johnson, C. C. and Baggaley, R. and Hatzold, K. and et al.	2019	Journal of the International AIDS Society		22			conference abstract
Mixed-Method Evaluation of Social Media-Based Tools and Traditional Strategies to Recruit High-Risk and Hard-to-Reach Populations into an HIV Prevention Intervention Study	Iribarren, S. J. and Ghazzawi, A. and Sheinfil, A. Z. and Frasca, T. and Brown, W., 3rd and Lopez-Rios, J. and Rael, C. T. and BalÃ¡n, I. C. and Crespo, R. and Dolezal, C. and Giguere, R. and Carballo-DiÃ©guez, A.	2018	AIDS Behav	1090-7165 (Print) 1090-7165	22	1	347-357	not LMIC
HIV self-test distribution by young women: an innovative way to reach men in rural South Africa	Kimaru, L. and Pettifor, A. and Lippman, S. and Habor, N. and Myakayaka, Z. and Mhembere, M. and Selin, A. and Wagner, R. and Gomez-Olive, X. and Gilmore, H. and et al.	2018	AIDS research and human retroviruses		34		138â€	conference abstract
Repeat HIV testing of individuals with discrepant HIV self-test results in Central Uganda	Kisa, R. and Matovu, J. K. B. and Buregyeya, E. and Musoke, W. and Vrana-Diaz, C. J. and Korte, J. E. and Wanyenze, R. K.	2019	AIDS Res Ther	1742-6405	16	1	26	not implementation outcomes
Prevalence of and factors associated with behavioral intention to take up home-based HIV self-testing among male clients of female sex workers in China - an application of the Theory of Planned Behavior	Lau, C. Y. K. and Wang, Z. and Fang, Y. and Ip, M. and Wong, K. M. and Chidgey, A. and Li, J. and Lau, J. T. F.	2020	AIDS Care	0954-0121			2020-01-10	not LMIC
Surveying testing preferences in Black, Latin American, and other minorities for the co-design of digital vending machines for HIV self-testing	Lee, M. J. and Onyango, D. and Hamza, H. and Phiri, E. and Furlong, T. and Goel, P. and Edwardes, D. and Tweed, M. and Guerra, L. and Hamzah, L. and Dean, G. and Fox, J. and Vera, J. H.	2020	International Journal of STD and AIDS	1758-1052 0956-4624	31	2	158-165	not LMIC
Private sector HIV self-testing in Kenya: insights from a Mystery shopper study	Little, K. and Odour, C. and Awsumb, H. and Essendi, H.	2019	Journal of the International AIDS Society		22			conference abstract
Progress on the scaling up of HIV testing in South Africa through varied distribution models using the oral HIV self-test kit	Majam, M.	2020	Oral Dis	1354-523x	26		137-140	Editorial/commentary
Launching HIV self-testing in a multicultural setting in Cameroon	Mbopi-KÃ©ou, F. X. and Kalla, G. C. M. and Anankeu, P. and Pondi, J. E.	2020	Lancet Infect Dis	1473-3099	20	3	286-287	Editorial/commentary
Opportunities for improved HIV prevention and treatment through budget optimization in Eswatini	Minnery, M. and Mathabela, N. and Shubber, Z. and Mabuza, K. and Gorgens, M. and Cheikh, N. and Wilso, D. P. and Kell, S. L.	2020	PLoS ONE	1932-6203	15	7		not implementation outcomes
Investigating the addition of oral HIV self-tests among populations with high testing coverage - Do they add value? Lessons from a study in Khayelitsha, South Africa	Moore, H. A. and Metcalf, C. A. and Cassidy, T. and Hacking, D. and Shroufi, A. and Steele, S. J. and Duran, L. T. and Ellman, T.	2019	PLoS One	1932-6203	14	5	e0215454	not implementation outcomes
Acceptability and Feasibility of Unsupervised HIV Self-Testing Among Networks of Men	Nct	2019	https://clinicaltrials.gov/show/NCT03891407					protocol
A Cluster Randomised Trial of Community-led Distribution of HIV Self-tests in Rural Malawi (HIV Self-Testing Africa [STAR])	Nct	2018	https://clinicaltrials.gov/show/NCT03541382					protocol
Combination Partner HIV Testing Strategies for HIV-positive and HIV-negative Pregnant Women	Nct	2019	https://clinicaltrials.gov/show/NCT04124536					protocol
A Field Experiment to Assess the Demand for HIV Self-Tests in Zimbabwe	Nct	2018	https://clinicaltrials.gov/show/NCT03559959					protocol
Home Assessment and Initiation of Antiretroviral Therapy for HIV in Malawi	Nct	2011	https://clinicaltrials.gov/show/NCT01414413					protocol
Home HIV Testing for Older Adults in South Africa	Nct	2019	https://clinicaltrials.gov/show/NCT04131465					protocol
HOme-based SElf-testiNG - a Cluster Randomized Controlled Trial in Rural Lesotho (HOSENG)	Nct	2018	https://clinicaltrials.gov/show/NCT03598686					protocol
Impact of HIV Self-testing Among Female Sex Workers in Kampala, Uganda	Nct	2016	https://clinicaltrials.gov/show/NCT02846402					protocol
Improving Uptake and Adherence to HIV Prevention Services With Pre-exposure Prophylaxis (PrEP), HIV Self- Testing and Adherence Support for Very High Risk HIV-negative Young Women Aged 15-24 in Kampala, Uganda	Nct	2019	https://clinicaltrials.gov/show/NCT04030520					protocol
Increase HIV Testing Among Truck Drivers and Female Sex Workers in Kenya Through Offering HIV Self-Testing	Nct	2018	https://clinicaltrials.gov/show/NCT03662165					protocol
Kenya HIV Self-Testing in PrEP Delivery	Nct	2018	https://clinicaltrials.gov/show/NCT03593629					protocol
mHealth and HIV Self-testing	Nct	2018	https://clinicaltrials.gov/show/NCT03569462					protocol
Peer Delivery of HIV Self Test to Improve Linkage to HIV Prevention	Nct	2018	https://clinicaltrials.gov/show/NCT03751826					protocol
Peer-Delivered HIV Self-Testing, STI Self-Sampling and PrEP for Transgender Women in Uganda	Nct	2020	https://clinicaltrials.gov/show/NCT04328025					protocol
Reaching 90 90 90 in Adolescents in Zambia: using All Our SKILLZ	Nct	2020	https://clinicaltrials.gov/show/NCT04429061					protocol
Reducing Intersectional Stigma Among High-Risk Women in Brazil to Promote Uptake of HIV Testing and PrEP	Nct	2019	https://clinicaltrials.gov/show/NCT04114955					protocol
Secondary Distribution of HIV Self-tests Through Antenatal Care Clinic Attendees and Index Clients	Nct	2018	https://clinicaltrials.gov/show/NCT03705611					protocol
Tushirikiane HIV-self Testing Intervention With Urban Refugee Youth in Kampala, Uganda	Nct	2020	https://clinicaltrials.gov/show/NCT04504097					protocol
The Use of HIV Self-tests to Promote Partner and Couples Testing: a Randomized Trial	Nct	2015	https://clinicaltrials.gov/show/NCT02386215					protocol
Workplace-based HIV Self-testing Among Men in Uganda	Nct	2019	https://clinicaltrials.gov/show/NCT04164433					protocol
Zambian Peer-Educators for HIV Self-Testing Study	Nct	2016	https://clinicaltrials.gov/show/NCT02827240					protocol
Challenges in measurement of linkage following HIV self-testing: examples from the STAR Project	Neuman, M. and Taegtmeyer, M. and Hatzold, K. and Johnson, C. C. and Weiss, H. A. and Fielding, K.	2019	J Int AIDS Soc	1758-2652	22		e25238	Editorial/commentary
Empowerment and approaches for stigma reduction: implementation of HIV self-testing among female sex workers	Oldenburg, C.	2019	Sexually transmitted infections		95		A9â€	conference abstract
HIV-1 self-testing to improve the efficiency of pre-exposure prophylaxis delivery: a randomized trial in Kenya	Ortblad, K. F. and Kearney, J. E. and Mugwanya, K. and Irungu, E. M. and Haberer, J. E. and Barnabas, R. V. and Donnell, D. and Mugo, N. R. and Baeten, J. M. and Ngure, K.	2019	Trials	1745-6215	20	1	396	protocol
Adaptation of health education program for improving the uptake of HIV self-testing by men in Rwanda	Pactr	2019	http://www.who.int/trialsearch/Trial2.aspx?TrialID=PACTR201908758321490					protocol
Comparison of self-testing outcomes between models that are driven by communities and those led by paid distributors: a cluster randomised trial in rural Zimbabwe communities	Pactr	2018	http://www.who.int/trialsearch/Trial2.aspx?TrialID=PACTR201811849455568					protocol
HIV Self-testing and Linkage to Care among the Youth in Zambia	Pactr	2018	http://www.who.int/trialsearch/Trial2.aspx?TrialID=PACTR201810525630303					protocol
Practicability of unassisted versus directly assisted blood-based HIV self-testing among high-risk population for HIV infection acquisition in Democratic Republic of the Congo	Pactr	2019	http://www.who.int/trialsearch/Trial2.aspx?TrialID=PACTR201904546865585					protocol
Why are Testing Rates so Low in Sub-Saharan Africa? Misconceptions and Strategic Behaviors	Sterck, O.	2013	Forum Health Econ Policy	1558-9544	16	1	219-257	not self-testing
Home-based delivery of HIV self-tests by adolescent girls and young women to male sexual partners in Johannesburg, South Africa: benefits and concerns	Tembo, A. and Mutunga, L. and Schwartz, S. and Bassett, J. and Ngwato, T. P. and Pakade, N. and Van Rie, A.	2020	AIDS Care	0954-0121			1-9	can't be retrieved
Promoting male partner and couples HIV testing through secondary distribution HIV self-tests: a randomized trial	Thirumurthy, H. and Masters, S. and Obonyo, B. and Napierala Mavedzenge, S. and Maman, S. and Omanga, E. and Agot, K.	2016	Journal of the international AIDS society		19		104â€	conference abstract
'I don't want anyone to know': Experiences of obtaining access to HIV testing by Eastern European, non-European Union sex workers in Amsterdam, the Netherlands	Tokar, A. and Osborne, J. and Hengeveld, R. and Lazarus, J. V. and Broerse, J. E. W.	2020	PLoS One	1932-6203	15	7	e0234551	not LMIC
Does community distribution of HIV self-test kits increase uptake of HIV testing at population level? results of a cluster-randomised trial in Zambia	Tsamwa, D. and Handima, N. and Sigande, L. and Nalubamba, M. and Simwinga, M. and Mwinga, A. and Mwenge, L. and Hensen, B. and Mulubwa, C. and Johnson, C. and et al.	2018	AIDS research and human retroviruses		34		279â€	conference abstract
A Randomized Controlled Trial Evaluating Efficacy of Promoting a Home-Based HIV Self-Testing with Online Counseling on Increasing HIV Testing Among Men Who Have Sex with Men	Wang, Z. and Lau, J. T. F. and Ip, M. and Ho, S. P. Y. and Mo, P. K. H. and Latkin, C. and Ma, Y. L. and Kim, Y.	2018	AIDS and behavior	1573-3254	22	1	190-201	not LMIC
Social media-based secondary distribution of HIV/syphilis self-testing among Chinese men who have sex with men	Wu, D. and Zhou, Y. and Yang, N. and Huang, S. and He, X. and Tucker, J. and Li, X. and Smith, K. and Ritchwood, T. and Jiang, X. and Liu, X. and Wang, Y. and Huang, W. and Ong, J. and Fu, H. and Bao, H. and Pan, S. and Dai, W. and Tang, W.	2020	Clin Infect Dis	1058-4838				Preprint
Can social media-based self-testing be a new paradigm for HIV testing in China?	Zhao, R. and Tao, Y. and Zhang, L.	2020	Clin Infect Dis	1058-4838				Editorial/commentary
"Impact of HIV Self-Test Distribution to Male Partners of ANC Clients: Results of a Randomized Controlled Trial in Kenya: Erratum"		2019	J Acquir Immune Defic Syndr	1525-4135	82	2	e42	Erratum

## Sheet: Acceptability Fig 3
study id	Last Name of First Author (blank not allowed)	Publication Year (blank not allowed)	Title (blank not allowed)	Willingness to pay (count)	Willingness to pay (percent)	Type of HIV-ST	Easy to use (count)	Easy to use (percent)	Notes on Easy to use	Willing to pay (count)	Willing to pay (percent)	Notes on willing to pay	Preference question	Preference (count)	Preference (percent)	Preference notes
id	last.name	pub.yr	title	willing.ct	willing.per	willing.notes	easy.ct	easy.per	easy.notes	wtp.ct	wtp.per	wtp.notes	pref.quest	pref.ct	pref.per	pref.notes	qualitative only
13	Asiimwe	2014	Accuracy of un-supervised versus provider-supervised self-administered HIV testing in Uganda: A randomized implementation trial.	84	68.3	unsupervised	181	75.4
13	Asiimwe	2014	Accuracy of un-supervised versus provider-supervised self-administered HIV testing in Uganda: A randomized implementation trial.	95	77.2	supervised				WTP amount
17	Brown	2014	HIV self-testing in Nigeria: public opinions and perspectives.														1
18	Burke	2017	HIV self-testing values and preferences among sex workers, fishermen, and mainland community members in Rakai, Uganda: A qualitative study.														1
19	Bustamante	2017	HIV self-testing in Peru: questionable availability, high acceptability but potential low linkage to care among men who have sex with men and transgender women.	43	95	TGW							standard vs ST, location	17	40	TGW
19	Bustamante	2017	HIV self-testing in Peru: questionable availability, high acceptability but potential low linkage to care among men who have sex with men and transgender women.	115	78	MSM				WTP amount			standard vs ST, location	29	22	MSM
20	Bwana	2018	Performance and usability evaluation of the INSTI HIV self-test in Kenya for qualitative detection of antibodies to HIV.	341	97.71	adults in general	329	94.29
31	Choko	2015	Uptake, Accuracy, Safety, and Linkage into Care over Two Years of Promoting Annual Self-Testing for HIV in Blantyre, Malawi: A Community-Based Prospective Study.										satisfaction/recommend to others				?
32	Choko	2018	A pilot trial of the peer-based distribution of HIV self-test kits among fishermen in Bulisa, Uganda.				94	99					satisfaction/recommend to others
33	Choko	2011	The uptake and accuracy of oral kits for HIV self-testing in high HIV prevalence setting: a cross-sectional feasibility study in Blantyre, Malawi.										satisfaction/recommend to others; mode of distribution; standard vs st	68	64.8	men
33	Choko	2011	The uptake and accuracy of oral kits for HIV self-testing in high HIV prevalence setting: a cross-sectional feasibility study in Blantyre, Malawi.										satisfaction/recommend to others; mode of distribution; standard vs st	64	58.2	women
37	Conserve	2018	Sexual and Social Network Correlates of Willingness to Self-Test for HIV Among Ever-Tested and Never-Tested Men: Implications for the Tanzania STEP Project.	418	72	men have tested for HIV
37	Conserve	2018	Sexual and Social Network Correlates of Willingness to Self-Test for HIV Among Ever-Tested and Never-Tested Men: Implications for the Tanzania STEP Project.	203	67	men never tested for HIV
38	Conserve	2018	Mate Yako Afya Yako: Formative research to develop the Tanzania HIV self-testing education and promotion (Tanzania STEP) project for men.														1
48	Flores	2018	Individual-level characteristics associated with oral HIV test acceptability among Peruvian men who have sex with men and transgender women: a cross-sectional study.	32	80	TWG
48	Flores	2018	Individual-level characteristics associated with oral HIV test acceptability among Peruvian men who have sex with men and transgender women: a cross-sectional study.	252	85.7	MSM
54	Gichangi	2018	Impact of HIV Self-Test Distribution to Male Partners of ANC Clients: Results of a Randomized Controlled Trial in Kenya.				318	81	male - easy to understand instructions
54	Gichangi	2018	Impact of HIV Self-Test Distribution to Male Partners of ANC Clients: Results of a Randomized Controlled Trial in Kenya.				396	84	femmale - easy to understand instructions
54	Gichangi	2018	Impact of HIV Self-Test Distribution to Male Partners of ANC Clients: Results of a Randomized Controlled Trial in Kenya.				314	80	male - easy to get sample
54	Gichangi	2018	Impact of HIV Self-Test Distribution to Male Partners of ANC Clients: Results of a Randomized Controlled Trial in Kenya.				396	84	female - easy to get sample
54	Gichangi	2018	Impact of HIV Self-Test Distribution to Male Partners of ANC Clients: Results of a Randomized Controlled Trial in Kenya.				353	90	male - easy to read results
54	Gichangi	2018	Impact of HIV Self-Test Distribution to Male Partners of ANC Clients: Results of a Randomized Controlled Trial in Kenya.				434	92	female - easy to read results
58	Grésenguet	2017	Acceptability and Usability Evaluation of Finger-Stick Whole Blood HIV Self-Test as An HIV Screening Tool Adapted to The General Public in The Central African Republic.	652	69	female adult student				302	32	female adult student
58	Grésenguet	2017	Acceptability and Usability Evaluation of Finger-Stick Whole Blood HIV Self-Test as An HIV Screening Tool Adapted to The General Public in The Central African Republic.	652	78	male adult student				644	77	male adult student
58	Grésenguet	2017	Acceptability and Usability Evaluation of Finger-Stick Whole Blood HIV Self-Test as An HIV Screening Tool Adapted to The General Public in The Central African Republic.	384	97	MSM				364	92	MSM
58	Grésenguet	2017	Acceptability and Usability Evaluation of Finger-Stick Whole Blood HIV Self-Test as An HIV Screening Tool Adapted to The General Public in The Central African Republic.	463	95	official FSW in Pupulungue				458	94	official FSW in Pupulungue
58	Grésenguet	2017	Acceptability and Usability Evaluation of Finger-Stick Whole Blood HIV Self-Test as An HIV Screening Tool Adapted to The General Public in The Central African Republic.	335	85	official FSW in Kata				83	21	official FSW in Kata
58	Grésenguet	2017	Acceptability and Usability Evaluation of Finger-Stick Whole Blood HIV Self-Test as An HIV Screening Tool Adapted to The General Public in The Central African Republic.	315	74	clandestine FSW	273	91		208	49	clandestine FSW
57	Green	2018	From conventional to disruptive: upturning the HIV testing status quo among men who have sex with men in Vietnam.										standard vs ST				1
59	Gumede	2018	Health care users' knowledge, attitudes and perceptions of HIV self-testing at selected gateway clinics at eThekwini district, KwaZulu-Natal province, South Africa.	291	66	health care users	306	69.2					ST location/setting
63	Harichund	2018	Acceptability of HIV self-testing among men and women in KwaZulu-Natal, SouthÂ Africa.	21	52.5	women
63	Harichund	2018	Acceptability of HIV self-testing among men and women in KwaZulu-Natal, SouthÂ Africa.	7	17.5	men
65	Hector	2018	Acceptability and performance of a directly assisted oral HIV self-testing intervention in adolescents in rural Mozambique.	299	60.3	adolescents	114	38					standard vs ST	253	85	adolescents
69	Indravudh	2017	'I will choose when to test, where I want to test': investigating young people's preferences for HIV self-testing in Malawi and Zimbabwe.										ST location/setting				1
72	Jennings	2017	Perceived Cost Advantages and Disadvantages of Purchasing HIV Self-Testing Kits among Urban Tanzanian Men: An Inductive Content Analysis.							22	96
75	Kalibala	2014	Factors associated with acceptability of HIV self-testing among health care workers in Kenya.				247	94
76	Kebede	2013	HIV self-testing practices among Health Care Workers: feasibility and options for accelerating HIV testing services in Ethiopia.														1
84	Knight, Lucia	2017	“I think it is right”: a qualitative exploration of the acceptability and desired future use of oral swab and finger-prick HIV self-tests by lay users in KwaZulu-Natal, South Africa									exclude					1
87	Kumwenda, Moses	2014	Factors Shaping Initial Decision-Making to Self-test Amongst Cohabiting Couples in Urban Blantyre, Malawi														?
89	Kurth, Ann	2016	Accuracy and Acceptability of Oral Fluid HIV Self-Testing in a General Adult Population in Kenya	228	95	gen pop prior to using HIV-ST
89	Kurth, Ann	2016	Accuracy and Acceptability of Oral Fluid HIV Self-Testing in a General Adult Population in Kenya	225	94	gen pop after using HIV-ST	228	95.4		192	80.3
96	Lippman, Sherri	2018	Ability to use oral fluid and fingerstick HIV self testing (HIVST) among South African MSM				22	91.7	ease in collecting sample P1 O
96	Lippman, Sherri	2018	Ability to use oral fluid and fingerstick HIV self testing (HIVST) among South African MSM				16	69.6	ease in collecting sample P1 B
96	Lippman, Sherri	2018	Ability to use oral fluid and fingerstick HIV self testing (HIVST) among South African MSM				8	100	ease in collecting sample P2 O
96	Lippman, Sherri	2018	Ability to use oral fluid and fingerstick HIV self testing (HIVST) among South African MSM				21	70	ease in collecting sample P2 B
96	Lippman, Sherri	2018	Ability to use oral fluid and fingerstick HIV self testing (HIVST) among South African MSM				17	100	ease in collecting sample P3 O
96	Lippman, Sherri	2018	Ability to use oral fluid and fingerstick HIV self testing (HIVST) among South African MSM				34	87.2	ease in collecting sample P3 B
96	Lippman, Sherri	2018	Ability to use oral fluid and fingerstick HIV self testing (HIVST) among South African MSM				19	79.2	ease in interpreting result P3 B
96	Lippman, Sherri	2018	Ability to use oral fluid and fingerstick HIV self testing (HIVST) among South African MSM				20	87	ease in interpreting result P1 O
96	Lippman, Sherri	2018	Ability to use oral fluid and fingerstick HIV self testing (HIVST) among South African MSM				8	100	ease in interpreting result P1 B
96	Lippman, Sherri	2018	Ability to use oral fluid and fingerstick HIV self testing (HIVST) among South African MSM				29	96.7	ease in interpreting result P2 O
96	Lippman, Sherri	2018	Ability to use oral fluid and fingerstick HIV self testing (HIVST) among South African MSM				17	100	ease in interpreting result P2 B
96	Lippman, Sherri	2018	Ability to use oral fluid and fingerstick HIV self testing (HIVST) among South African MSM				38	97.4	ease in interpreting result P3 O
96	Lippman, Sherri	2018	Ability to use oral fluid and fingerstick HIV self testing (HIVST) among South African MSM				20	83.3	ease in conducting test P1 O
96	Lippman, Sherri	2018	Ability to use oral fluid and fingerstick HIV self testing (HIVST) among South African MSM				19	82.6	ease in conducting test P1 B
96	Lippman, Sherri	2018	Ability to use oral fluid and fingerstick HIV self testing (HIVST) among South African MSM				7	87.5	ease in conducting test P2 O
96	Lippman, Sherri	2018	Ability to use oral fluid and fingerstick HIV self testing (HIVST) among South African MSM				20	66.7	ease in conducting test P2 B
96	Lippman, Sherri	2018	Ability to use oral fluid and fingerstick HIV self testing (HIVST) among South African MSM				16	94.1	ease in conducting test P3 O
96	Lippman, Sherri	2018	Ability to use oral fluid and fingerstick HIV self testing (HIVST) among South African MSM				34	87.2	ease in conducting test P3 B
99	Lippman, Sherri	2014	Acceptability of self-conducted home-based HIV testing among men who have sex with men in Brazil: data from an on-line survey	322	91.2	MSM - blood sample
99	Lippman, Sherri	2014	Acceptability of self-conducted home-based HIV testing among men who have sex with men in Brazil: data from an on-line survey	318	89.8	MSM - oral sample
99	Lippman, Sherri	2014	Acceptability of self-conducted home-based HIV testing among men who have sex with men in Brazil: data from an on-line survey	316	89.5	MSM - need to read own result							standard vs ST	167	46.9
98	Lippman, Sherri	2018	High Acceptability and Increased HIV-Testing Frequency After Introduction of HIV Self-Testing and Network Distribution Among South African MSM	93	83	MSM							standard vs ST, specimen	93	83
1001	Lippman, Sherri	2015	Client and Provider Perspectives on New HIV Prevention Tools for MSM in the Americas														1
111	Marley, Gifty	2014	Introducing rapid oral–fluid HIV testing among high risk populations in Shandong, China: feasibility and challenges	270	72.8	MSM
111	Marley, Gifty	2014	Introducing rapid oral–fluid HIV testing among high risk populations in Shandong, China: feasibility and challenges	292	72.1	FSW
111	Marley, Gifty	2014	Introducing rapid oral–fluid HIV testing among high risk populations in Shandong, China: feasibility and challenges	243	67.4	VCT clients							location, specimen
108	Makusha, Tawanda	2015	HIV Self-Testing Could “Revolutionize Testing in South Africa, but It Has Got to Be Done Properly”: Perceptions of Key Stakeholders														1
114	Martinez Perez, Guillermo	2016	‘I Know that I Do Have HIV but Nobody Saw Me’: Oral HIV Self-Testing in an Informal Settlement in South Africa														1
116	Matovu, Joseph	2017	‘. . . if you bring the kit home, you [can] get time and test together with your partner’: Pregnant women and male partners’ perceptions regarding female partner-delivered HIV self-testing in Uganda – A qualitative study														1
122	Mokgatle, Mathildah	2017	High Acceptability of HIV Self-Testing among Technical Vocational Education and Training College Students in Gauteng and North West Province: What Are the Implications for the Scale Up in South Africa?	2947	87.1	college students				2666	74.7
122	Mokgatle, Mathildah	2017	High Acceptability of HIV Self-Testing among Technical Vocational Education and Training College Students in Gauteng and North West Province: What Are the Implications for the Scale Up in South Africa?	1203	77.5	male college students
122	Mokgatle, Mathildah	2017	High Acceptability of HIV Self-Testing among Technical Vocational Education and Training College Students in Gauteng and North West Province: What Are the Implications for the Scale Up in South Africa?	1737	85.9	female college students
124	Mugo, Peter	2017	Uptake and Acceptability of Oral HIV Self-Testing among Community Pharmacy Clients in Kenya: A Feasibility Study				149	99		inability to pay not WTP							1
129	Ngure, Kenneth	2017	Feasibility and acceptability of HIV self-testing among pre-exposure prophylaxis users in Kenya				630	96.8					standard vs ST, specimen	339	52.2
136	Oldenburg, Catherine	2017	HIV testing practices and the potential role of HIV self-testing among men who have sex with men in Mexico	4280	94.3	MSM
143	Ortblad, Katrina	2018	Acceptability of HIV self-testing to support pre-exposure prophylaxis among female sex workers in Uganda and Zambia: results from two randomized controlled trials	551	87	FSW Zambia								936	97	Zambia
143	Ortblad, Katrina	2018	Acceptability of HIV self-testing to support pre-exposure prophylaxis among female sex workers in Uganda and Zambia: results from two randomized controlled trials	607	81	FSW Uganda							standard vs ST	783	87	Uganda
145	Ortblad, Katrina	2018	HIV self-test performance among female sex workers in Kampala, Uganda: a cross-sectional study	65	66	FSW				87	88
148	Pal, Khuondyla	2016	Acceptability Study on HIV Self-Testing among Transgender Women, Men who Have Sex with Men, and Female Entertainment Workers in Cambodia: A Qualitative Analysis														1
150	Pando, Maria	2017	High acceptability of rapid HIV self-testing among a diverse sample of MSM from Buenos Aires, Argentina	think about this						299	74
149	Pan, Stephen	2018	No Place Like Home? Disentangling Preferences for HIV Testing Locations and Services Among Men Who Have Sex with Men in China										location				1
88	Kumwenda, Moses Kelly	2018	Discordance, Disclosure and Normative Gender Roles: Barriers to Couple Testing Within a Community‑Level HIV Self‑Testing Intervention in Urban Blantyre, Malawi														1
117	Matovu, Joseph	2018	‘If I had not taken it [HIVST kit] home, my husband would not have come to the facility to test for HIV’: HIV self-testing perceptions, delivery strategies, and post-test experiences among pregnant women and their male partners in Central Uganda														1
1006	Pai	2013	Will an Unsupervised Self-Testing Strategy for HIV Woek in Health Care Workers of South Africa? A Cross Sectional Pilot Feasibility Study				229	91.2		234	93.2
153	Peck	2014	What should the ideal HIV self-test look like? A usability study of test prototypes in unsupervised HIV self-testing in Kenya, Malawi, and South Africa.	31	93.9	O1 lay user	23	96.7	O1	31	93.9
153	Peck	2014	What should the ideal HIV self-test look like? A usability study of test prototypes in unsupervised HIV self-testing in Kenya, Malawi, and South Africa.	26	89.7	FS1 lay user	16	55.2	FS1	27	93.1
153	Peck	2014	What should the ideal HIV self-test look like? A usability study of test prototypes in unsupervised HIV self-testing in Kenya, Malawi, and South Africa.	29	100	FS2 lay user	17	58.6	FS2	27	93.1
153	Peck	2014	What should the ideal HIV self-test look like? A usability study of test prototypes in unsupervised HIV self-testing in Kenya, Malawi, and South Africa.	28	93.3	FS3 lay user	18	60	FS3	25	83.3
153	Peck	2014	What should the ideal HIV self-test look like? A usability study of test prototypes in unsupervised HIV self-testing in Kenya, Malawi, and South Africa.	27	93.1	FS4 lay user	19	65.5	FS4	25	86.2
155	Phanuphak	2018	What would you choose: Online or Offline or Mixed services? Feasibility of online HIV counselling and testing among Thai men who have sex with men and transgender women and factors associated with service uptake.														1
159	Ren	2017	Uptake of HIV Self-testing among Men Who have Sex with Men in Beijing, China: a Cross-sectional Study.	2310	96.9	used ST before MSM
159	Ren	2017	Uptake of HIV Self-testing among Men Who have Sex with Men in Beijing, China: a Cross-sectional Study.	3225	89.3	never used ST MSM
168	Sarkar	2016	Feasibility of supervised self-testing using an oral fluid-based HIV rapid testing method: a cross-sectional, mixed method study among pregnant women in rural India.				88	43.4		195	96.5		satisfaction/recommend to others
178	Smith	2016	Adolescents' experience of a rapid HIV self-testing device in youth-friendly clinic settings in Cape Town South Africa: a cross-sectional community based usability study.				104	47					standard vs ST	168	74.89
182	Spyrelis	2016	Are women more likely to self-test? A short report from an acceptability study of the HIV self-testing kit in South Africa.														1
185	Strauss	2017	HIV testing preferences among long distance truck drivers in Kenya: a discrete choice experiment.										specimen				?
186	Strauss	2018	Stated and revealed preferences for HIV testing: can oral self-testing help to increase uptake amongst truck drivers in Kenya?														?
194	Thirumurthy	2018	Willingness to Pay for HIV Self-Tests Among Women in Kenya: Implications for Subsidy and Pricing Policies							250	88
195	Thirumurthy	2016	Promoting male partner testing and safer sexual decision- making through secondary distribution of HIV self-tests by HIV- uninfected female sex workers and women receiving antenatal and postpartum care in Kenya: a cohort study				32	60	ANC
195	Thirumurthy	2016	Promoting male partner testing and safer sexual decision- making through secondary distribution of HIV self-tests by HIV- uninfected female sex workers and women receiving antenatal and postpartum care in Kenya: a cohort study				54	59	PPC
195	Thirumurthy	2016	Promoting male partner testing and safer sexual decision- making through secondary distribution of HIV self-tests by HIV- uninfected female sex workers and women receiving antenatal and postpartum care in Kenya: a cohort study				171	57	FSW
197	Tonen-Wolyec	2018	Evaluation of the practicability and virological performance of finger-stick whole-blood HIV self-testing in French-speaking sub-Saharan Africa				307	95.3
198	Torres	2018	Awareness of Prevention Strategies and Willingness to Use Preexposure Prophylaxis in Brazilian Men Who Have Sex With Men Using Apps for Sexual Encounters: Online Cross-Sectional Study	2589	51.12	MSM							location
201	Tun	2018	Uptake of HIV self-testing and linkage to treatment among men who have sex with men (MSM) in Nigeria: A pilot programme using key opinion leaders to reach MSM	250	99.6	MSM	226	90		215	85.6		location
202	van Dyk	2013	Client-Initiated, Provider-Initiated, or Self-Testing for HIV: What do South Africans Prefer?		22.3	adults							standard vs ST	104	22.3
1010	van Dyk	2013	Self-testing as strategy to increase the uptake of HIV testing in South Africa										standard vs ST	104	22.3
207	Volk	2015	Acceptability and feasibility of HIV self-testing among men who have sex with men in Peru and Brazil	88	99	MSM
207	Volk	2015	Acceptability and feasibility of HIV self-testing among men who have sex with men in Peru and Brazil				82	92	comfortable collecting their own blood specimens
207	Volk	2015	Acceptability and feasibility of HIV self-testing among men who have sex with men in Peru and Brazil				81	91	easy to obtain blood
207	Volk	2015	Acceptability and feasibility of HIV self-testing among men who have sex with men in Peru and Brazil				87	98	test interpretation as straightforward
212	Wei	2014	Accessing HIV Testing and Treatment among Men Who Have Sex with Men in China: A Qualitative Study														1
218	Wirtz	2017	New HIV testing technologies in the context of a concentrated epidemic and evolving HIV prevention: qualitative research on HIV self-testing among men who have sex with men and transgender women in Yangon, Myanmar														1
222	Yan	2015	Experiences and Correlates of HIV Self-Testing Among Men Who Have Sex with Men in Jiangsu Province, China				118	86.4
225	Zanolini	2018	HIV Self-Testing in Lusaka Province, Zambia: Acceptability, Comprehension of Testing Instructions, and Individual Preferences for Self-Test Kit Distribution in a Population-Based Sample of Adolescents and Adults	1392	87	adult + adolescents	1461	91		WTP amount			standard vs ST	NA	NA	DCE
230	Zhong	2016	Acceptability and feasibility of a social entrepreneurship testing model to promote HIV self-testing and linkage to care among men who have sex with men	132	66.8	MSM
34	Choko	2017	Acceptability of woman-delivered HIV self-testing to the male partner, and additional interventions: a qualitative study of antenatal care participants in Malawi.														1
2001	Chipungu	2017	Understanding linkage to care with HIV self-test approach in Lusaka, Zambia- A mixed method approach	882	91	women
2001	Chipungu	2017	Understanding linkage to care with HIV self-test approach in Lusaka, Zambia- A mixed method approach	579	91	men
2003	Ochako	2014	Insights Into Potential Users and Messaging for HIV Oral Self-Test Kits in Kenya	750	96	general population				727	93	general population
2003	Ochako	2014	Insights Into Potential Users and Messaging for HIV Oral Self-Test Kits in Kenya	57	57	MSM				57	57	MSM
2003	Ochako	2014	Insights Into Potential Users and Messaging for HIV Oral Self-Test Kits in Kenya	98	98	FSW				94	94	FSW
2004	NASCOP	2006	Preparedness for HIV/AIDS Service Delivery: Kenya Health Workers Survey 2005	1381	73	HCW
2005	Nkuna	2016	HIV Self-testing, Self-Stigma, and HAART treatment at the University of Limpopo: Health Sciences Students' Opinion and Perspectives		25	1st year students
2005	Nkuna	2016	HIV Self-testing, Self-Stigma, and HAART treatment at the University of Limpopo: Health Sciences Students' Opinion and Perspectives		80	2nd year students
2005	Nkuna	2016	HIV Self-testing, Self-Stigma, and HAART treatment at the University of Limpopo: Health Sciences Students' Opinion and Perspectives		60	3rd year students
2005	Nkuna	2016	HIV Self-testing, Self-Stigma, and HAART treatment at the University of Limpopo: Health Sciences Students' Opinion and Perspectives		40	4th year students
3005	Amstutz	2020	"If it is left, it becomes easy for me to get tested": Use of oral self-tests and community health workers to maximize the potential of home-based HIV testing among adolescents in Lesotho														1
3007	Ashburn	2020	Willingness to use HIV self-test kits and willingness to pay among urban antenatal clients in Cote d'Ivoire and Tanzania: a cross-sectional study	374	97.1429	Cote d'Ivoire						median ideal price (USD): 1.77 in Ivory Coast	How comfortable would you feel about taking the HIV self- test kit on your own, without a health provider or counsellor?	328	85.1948	Cote d'Ivoire
3007	Ashburn	2020	Willingness to use HIV self-test kits and willingness to pay among urban antenatal clients in Cote d'Ivoire and Tanzania: a cross-sectional study	328	79.2271	Tanzania						median ideal price (USD): 0.88 in Tanzania	How comfortable would you feel about taking the HIV self- test kit on your own, without a health provider or counsellor?	262	63.285	Tanzania
3008	Aylward	2020	Demand for self-tests: Evidence from a Becker-DeGroot-Marschak mechanism field experiment									Mean WTP for self-testing is approximately 190 Ksh (approximately US$1.83), and median WTP is 150 Ksh (approximately US$1.43).					?
3017	Chang	2019	Effect of Prices, Distribution Strategies, and Marketing on Demand for HIV Self-testing in Zimbabwe: A Randomized Clinical Trial									Demand for HIV-ST is price sensitive. 32.5% who was offered HIV-ST for free got an HIV-ST and this dropped to 6.9% at $0.50 with lower uptake at higher prices.					?
3032	Dovel	2020	Effect of facility-based HIV self-testing on uptake of testing among outpatients in Malawi: a cluster-randomised trial	1043	99.1445
3035	Dzinamarira	2020	HIV self-testing in Rwanda: awareness and acceptability among male clinic attendees in Kigali, Rwanda: A cross-sectional survey	428	74
3049	Iliyasu	2020	Acceptability and correlates of HIV self-testing among university students in northern Nigeria	281	70.4261					223	55.8897
3053	Inwani	2020	Preferred HIV Testing Modalities Among Adolescent Girls and Young Women in Kenya	245	99.6		245	99.6		116	67.5
3056	Izizag	2018	Factors associated with acceptability of HIV self-testing (HIVST) among university students in a Peri-Urban area of the Democratic Republic of Congo (DRC)	206	81.4					222	78.4
3059	Johnson	2020	Use and awareness of and willingness to self-test for HIV: an analysis of cross-sectional population-based surveys in Malawi and Zimbabwe		84.5	weighted analysis of Zimbabwean men only
3064	Korte	2019	HIV testing preferences among pregnant women attending antenatal care and their male partners: a discrete choice experiment in Uganda										self vs nurse testing		OR: 0.832 (0.79 to 0.87), p <0.001	female
3064	Korte	2019	HIV testing preferences among pregnant women attending antenatal care and their male partners: a discrete choice experiment in Uganda										self vs nurse testing		OR: 1.00 (0.94 to 1.08), p = 0.918	male
3075	Lyons	2019	Use and Acceptability of HIV Self-Testing Among First-Time Testers at Risk for HIV in Senegal				496	74.5	being comfortable with HIVST
3114	Nwaozuru	2019	Preferences for HIV testing services among young people in Nigeria													Blood HIVST 48.8%, usual HIV test 23.8%, Oral HIVST 20.0%, no pref 7.5%
3121	Oyaro	2020	Is HIV Self-Testing a Strategy to Increase Repeat Testing Among Pregnant and Postpartum Women? A Pilot Mixed Methods Study	205	95.3	future use	215	100					oral HIVST vs provider initiated blood test	215	53.8
3131	Ritchwood	2019	HIV self-testing: South African young adults' recommendations for ease of use, test kit contents, accessibility, and supportive resources	40	100	If HIV self-test kits were available (like the one you used today), how likely is it that you would use one to test yourself for HIV	19	95	phase2a - oral could use the test in the future - very to somewhat confident				HIVST vs clinic - phase 2 future use	32	80
3131	Ritchwood	2019	HIV self-testing: South African young adults' recommendations for ease of use, test kit contents, accessibility, and supportive resources				20	100	phase2a - blood could use the test in the future - very to somewhat confident				choose oral over blood/no pref - phase 2	29	72
3131	Ritchwood	2019	HIV self-testing: South African young adults' recommendations for ease of use, test kit contents, accessibility, and supportive resources				31	100	phase2b - oral could use the test in the future - very to somewhat confident
3131	Ritchwood	2019	HIV self-testing: South African young adults' recommendations for ease of use, test kit contents, accessibility, and supportive resources				8	100	phase2b- blood could use the test in the future - very to somewhat confident
3132	Schaffer	2020	Promoting HIV Testing by Men: A Discrete Choice Experiment to Elicit Preferences and Predict Uptake of Community-based Testing in Uganda													"rank ordering of coefficients for the service delivery model attribute (of HIV testing in general)… counselor-administered home-based testing, followed by HIV testing at a community health campaign, and distribution of HIVST kits at local pharmacies" "e. Men who perceived their risk of having HIV to be moderate or high had higher predicted uptake of HIVST kits at local pharmacies compared to men…
3136	Shrestha	2020	Willingness to Use HIV Self-Testing and Associated Factors Among Transgender Women in Malaysia	172	47.6								instant results vs mailed results	309	85.5
3145	Tonen-Wolyec	2019	Acceptability of HIV self-testing in African students: a cross-sectional survey in the Democratic Republic of Congo	824	81.4					591	58.4	mean WTP US$3
3146	Tonen-Wolyec	2020	Sociodemographic characteristics of adolescents preferring home-based HIV self-testing over facility-based voluntary counseling and testing: a cross-sectional study in Kisangani, Democratic Republic of the Congo										preferred home-based HIVST over facility-based VCT	323	54.1
3148	Vara	2020	Level of knowledge, acceptability, and willingness to use oral fluid HIV self-testing among medical students in Kilimanjaro region, Tanzania: a descriptive cross-sectional study	170	62.7					79	46.5	WTP: 1,000 to 3,000 (1 USD = 2310 TZS)
3150	Vrana Diaz	2019	HIV Self-Testing Knowledge and Attitudes at Sports-based HIV Prevention Tournaments in Nairobi, Kenya	693	70.4
3153	Wanga	2020	Uptake and impact of facility-based HIV self-testing on PrEP delivery: a pilot study among young women in Kisumu, Kenya	70	34.7		64	91.4	among HIVST acceptors				future use of HIVST (among users)	67	95.7		revisit the willingness part -> uptake and not acceptablity?
3156	Wulandari	2020	Uptake and acceptability of assisted and unassisted HIV self-testing among men who purchase sex in brothels in Indonesia: a pilot intervention study														1
3080	Matovu	2020	Feasibility and acceptability of a pilot, peer-led HIV self-testing intervention in a hyperendemic fishing community in rural Uganda	298	100								Preferred supervised over unsupervised	116	38.9
3080	Matovu	2020	Feasibility and acceptability of a pilot, peer-led HIV self-testing intervention in a hyperendemic fishing community in rural Uganda										Preferred receiving kit from CHV	211	70.8
3080	Matovu	2020	Feasibility and acceptability of a pilot, peer-led HIV self-testing intervention in a hyperendemic fishing community in rural Uganda										Preferred to collect the kits from the home ofa local HIVST distributor	178	59.7
3085	Napierala	2020	Male partner testing and sexual behaviour following provision of multiple HIV self-tests to Kenyan women at higher risk of HIV infection in a cluster randomized trial	2069	76	Zimbabwe	320	98	among HIVST acceptors in Zimbabwe				Preferred clinic as HIVST distribution site	202	62
3028	De Boni	2019	An Internet-Based HIV Self-Testing Program to Increase HIV Testing Uptake Among Men Who Have Sex With Men in Brazil: Descriptive Cross-Sectional Analysis	565	89.8
3134	Shapiro	2020	An implementation study of oral and blood-based HIV self-testing and linkage to care among men in rural and peri-urban KwaZulu-Natal, South Africa				3389	97	men only				Preferred type they first used	3356	91.7
3134	Shapiro	2020	An implementation study of oral and blood-based HIV self-testing and linkage to care among men in rural and peri-urban KwaZulu-Natal, South Africa										Preferred oral among everyone who tried	1428	39
3151	Wang	2020	Promoting oral HIV self-testing via the internet among men who have sex with men in China: a feasibility assessment	400.86	78.6					211	41.4	WTP at US$8
3030	Deville	2019	Feasibility and robustness of an oral HIV self-test in a rural community in South-Africa: An observational diagnostic study	1226	96
3077	Majam	2020	Usability assessment of seven HIV self-test devices conducted with lay-users in Johannesburg, South Africa	193	96.5		184	92					ST vs clinic	162	81		Biosure
3077	Majam	2020	Usability assessment of seven HIV self-test devices conducted with lay-users in Johannesburg, South Africa	172	86		197	98.5						160	80		INSTI
3077	Majam	2020	Usability assessment of seven HIV self-test devices conducted with lay-users in Johannesburg, South Africa	194	97		185	92.5						162	81		Atomo1
3077	Majam	2020	Usability assessment of seven HIV self-test devices conducted with lay-users in Johannesburg, South Africa	192	96		200	100						166	93		Atomo2
3077	Majam	2020	Usability assessment of seven HIV self-test devices conducted with lay-users in Johannesburg, South Africa	193	96.5		197	98.5						159	79.5		Chembio
3077	Majam	2020	Usability assessment of seven HIV self-test devices conducted with lay-users in Johannesburg, South Africa	200	100		192	96						167	83.5		Orasure
3077	Majam	2020	Usability assessment of seven HIV self-test devices conducted with lay-users in Johannesburg, South Africa	200	100		197	98.5						155	77.5		Calypte
3079	Marwa	2019	The effects of HIV self-testing kits in increasing uptake of male partner testing among pregnant women attending antenatal clinics in Kenya: a randomized controlled trial				388	98	understanding instructions (18-34 y.o.)
3079	Marwa	2019	The effects of HIV self-testing kits in increasing uptake of male partner testing among pregnant women attending antenatal clinics in Kenya: a randomized controlled trial				376	95	understanding instructions (>=35 y.o.)

## Sheet: Adoption Fig 4
study id	Last Name of First Author (blank not allowed)	Publication Year (blank not allowed)	Title (blank not allowed)	type detailed	type (broad category)	effect of intervention (descriptive)	Effect on HIV-ST uptake (negative, NS, positive, NA) (use NA if no control)	Effect on HIV testing in general (including couples testing) (negative, NS, positive, NA) (use NA if no control)
id	last.name	pub.yr	title	type.det	type.fin	effect.txt	effect.hivst	effect.hivgen
23	Chanda	2017	HIV self-testing among female sex workers in Zambia: A cluster randomized controlled trial.	peer distributor	peer/volunteer distribution	yes, delivery better than coupon	Positive	NS
30	Choko	2019	HIV self-testing alone or with additional interventions, including financial incentives, and linkage to care or prevention among male partners of antenatal care clinic attendees in Malawi: An adaptive multi-arm, multi-stage cluster randomised trial.	partner distribution	partner distribution	not sufficient; effective if with financial incentive	Can't assess	Positive
31	Choko	2015	Uptake, Accuracy, Safety, and Linkage into Care over Two Years of Promoting Annual Self-Testing for HIV in Blantyre, Malawi: A Community-Based Prospective Study.	community distribution by volunteers - classify under peer	peer/volunteer distribution	yes	Positive
32	Choko	2018	A pilot trial of the peer-based distribution of HIV self-test kits among fishermen in Bulisa, Uganda.	peer distributor	peer/volunteer distribution	yes but no control	Can't assess	Can't assess
39	De Boni	2018	Self-testing, communication and information technology to promote HIV diagnosis among young gay and other men who have sex with men (MSM) in Brazil.	online platform	online platform		Can't assess	Can't assess
54	Gichangi	2018	Impact of HIV Self-Test Distribution to Male Partners of ANC Clients: Results of a Randomized Controlled Trial in Kenya.	partner distribution	partner distribution	yes	Can't assess	Positive
75	Kalibala	2014	Factors associated with acceptability of HIV self-testing among health care workers in Kenya.	distribution after education session	education/promotion		Can't assess	Can't assess
80	Kelvin, Elizabeth	2018	A Randomized Controlled Trial to Increase HIV Testing Demand Among Female Sex Workers in Kenya Through Announcing the Availability of HIV Self‑testing Via Text Message	SMS messaging about HIV-ST	education/promotion		Can't assess	Positive
81	Kelvin, Elizabeth	2018	Offering self-administered oral HIV testing to truck drivers in Kenya to increase testing: a randomized controlled trial	offer after HIV clinic visit	distribution after contact with health service		Can't assess	NS
98	Lippman, Sherri	2018	High Acceptability and Increased HIV-Testing Frequency After Introduction of HIV Self-Testing and Network Distribution Among South African MSM	peer distributor	peer/volunteer distribution	yes, historical control	Positive	Can't assess
115	Masters, Samuel	2016	Promoting Partner Testing and Couples Testing through Secondary Distribution of HIV Self-Tests: A Randomized Clinical Trial	partner distribution	partner distribution	yes	Can't assess	Positive
124	Mugo, Peter	2017	Uptake and Acceptability of Oral HIV Self-Testing among Community Pharmacy Clients in Kenya: A Feasibility Study	offer by pharmacist after pharmacy visit	distribution after contact with health service		Can't assess	Can't assess
125	Mulubwa, Charma	2018	Community based distribution of oral HIV self-testing kits in Zambia: a cluster-randomised trial nested in four HPTN 071 (PopART) intervention communities	offer HIV-ST by CHW as alternative during home visit for routine HIV test	distribution after contact with health service		Can't assess	Positive
129	Ngure, Kenneth	2017	Feasibility and acceptability of HIV self-testing among pre-exposure prophylaxis users in Kenya	pair HIV-ST with PreP	distribution after contact with health service		Can't assess	Can't assess
142	Ortblad, Katrina	2017	Direct provision versus facility collection of HIV self-tests among female sex workers in Uganda: A cluster-randomized controlled health systems trial	peer distributor - direct and coupon-based	peer/volunteer distribution	yes	Positive	Positive
155	Phanuphak	2018	What would you choose: Online or Offline or Mixed services? Feasibility of online HIV counselling and testing among Thai men who have sex with men and transgender women and factors associated with service uptake.	online platform	online platform		Can't assess	Can't assess
190	Tang	2018	Crowdsourcing to expand HIV testing among men who have sex with men in China: A closed cohort stepped wedge cluster randomized controlled tria	online platform	online platform		Positive	Positive
192	Tao	2014	Home-based HIV testing for men who have sex with men in China: a novel community-based partnership to complement government programs.	online platform	online platform		Can't assess
195	Thirumurthy	2016	Promoting male partner testing and safer sexual decision- making through secondary distribution of HIV self-tests by HIV- uninfected female sex workers and women receiving antenatal and postpartum care in Kenya: a cohort study	partner distribution	partner distribution	yes but no control	Can't assess
201	Tun	2018	Uptake of HIV self-testing and linkage to treatment among men who have sex with men (MSM) in Nigeria: A pilot programme using key opinion leaders to reach MSM	peer distributor	peer/volunteer distribution	yes but no control	Can't assess
1012	Schaffer	2017	The Association Between Intimate Partner Violence and Women’s Distribution and Use of HIV Self-Tests With Male Partners: Evidence From a Cohort Study in Kenya	partner distribution	partner distribution	IPV reduces odds of couple testing
230	Zhong	2016	Acceptability and feasibility of a social entrepreneurship testing model to promote HIV self-testing and linkage to care among men who have sex with men	online platform	online platform		Can't assess	Can't assess
1003	Anand	2017	Implementation of an online HIV prevention and treatment cascade in Thai men who have sex with men and transgender women using Adam's Love Electronic Health Record system.	online platform	online platform		Can't assess	Can't assess
1005	Kelvin	2019	Announcing the availability of oral HIV self-test kits via text message to increase HIV testing among hard-to-reach truckers in Kenya: a randomized controlled trial.	SMS messaging about HIV-ST	education/promotion		Can't assess	Positive
3005	Amstutz	2020	"If it is left, it becomes easy for me to get tested": Use of oral self-tests and community health workers to maximize the potential of home-based HIV testing among adolescents in Lesotho	community distribution by volunteers - classify under peer	peer/volunteer distribution	yes		Positive
3017	Chang	2019	Effect of Prices, Distribution Strategies, and Marketing on Demand for HIV Self-testing in Zimbabwe: A Randomized Clinical Trial	different prices (vs free)			Negative
3017	Chang	2019	Effect of Prices, Distribution Strategies, and Marketing on Demand for HIV Self-testing in Zimbabwe: A Randomized Clinical Trial	CHW distribution vs retail store			NS
3017	Chang	2019	Effect of Prices, Distribution Strategies, and Marketing on Demand for HIV Self-testing in Zimbabwe: A Randomized Clinical Trial	promotional message with vouchers			NS
3028	De Boni	2019	An Internet-Based HIV Self-Testing Program to Increase HIV Testing Uptake Among Men Who Have Sex With Men in Brazil: Descriptive Cross-Sectional Analysis	Distribution of HIV-ST through web platform	online platform	not sufficient, no control	Can't assess	Can't assess
3032	Dovel	2020	Effect of facility-based HIV self-testing on uptake of testing among outpatients in Malawi: a cluster-randomised trial	HIVST offerred as alternative at health facilities or at community events				Positive
3045	Hatzold	2019	HIV self-testing: breaking the barriers to uptake of testing amongÂ men and adolescents in sub-Saharan Africa, experiences from STAR demonstration projects in Malawi, Zambia and Zimbabwe	community distribution by volunteers - classify under peer	peer/volunteer distribution	not sufficient, no control	Can't assess	Can't assess
3045	Hatzold	2019	HIV self-testing: breaking the barriers to uptake of testing amongÂ men and adolescents in sub-Saharan Africa, experiences from STAR demonstration projects in Malawi, Zambia and Zimbabwe	offer at mobile sites in hotspots or HIV testing facility	distribution after contact with health service	not sufficient, no control	Can't assess	Can't assess
3045	Hatzold	2019	HIV self-testing: breaking the barriers to uptake of testing amongÂ men and adolescents in sub-Saharan Africa, experiences from STAR demonstration projects in Malawi, Zambia and Zimbabwe	distribution at work sites by peers	peer/volunteer distribution	not sufficient, no control	Can't assess	Can't assess
3045	Hatzold	2019	HIV self-testing: breaking the barriers to uptake of testing amongÂ men and adolescents in sub-Saharan Africa, experiences from STAR demonstration projects in Malawi, Zambia and Zimbabwe	offer during visit at outpatient clinic	distribution after contact with health service	not sufficient, no control	Can't assess	Can't assess
3045	Hatzold	2019	HIV self-testing: breaking the barriers to uptake of testing amongÂ men and adolescents in sub-Saharan Africa, experiences from STAR demonstration projects in Malawi, Zambia and Zimbabwe	offer after male circumcision	distribution after contact with health service	not sufficient, no control	Can't assess	Can't assess
3058	Jin	2019	An Internet-Based Self-Testing Model (Easy Test): Cross-Sectional Survey Targeting Men Who Have Sex With Men Who Never Tested for HIV in 14 Provinces of China	Distribution of HIV-ST through web platform + deposit for ordering HIVST (deposit returned if results sent back)	online platform	not sufficient, no control	Can't assess	Can't assess
3063	Korte	2020	HIV Oral Self-Testing for Male Partners of Women Attending Antenatal Care in Central Uganda: Uptake of Testing and Linkage to Care in a Randomized Trial	female partner provides HIVST kit to male partner		yes		Positive
3074	Luo	2020	HIV testing uptake and yield among sexual partners of HIV-positive men who have sex with men in Zhejiang Province, China, 2014-2016: A cross-sectional pilot study of a choice-based partner tracing and testing package	provision of HIVST (with training) for distribution to sex partner	partner distribution	yes		NS
3075	Lyons	2019	Use and Acceptability of HIV Self-Testing Among First-Time Testers at Risk for HIV in Senegal	venue and social network-based distribution by trained distributors	peer/volunteer distribution	not sufficient, no control	Can't assess	Can't assess
3079	Marwa	2019	The effects of HIV self-testing kits in increasing uptake of male partner testing among pregnant women attending antenatal clinics in Kenya: a randomized controlled trial	female partner provides HIVST kit to male partner	partner distribution	yes		Positive
3080	Matovu	2020	Feasibility and acceptability of a pilot, peer-led HIV self-testing intervention in a hyperendemic fishing community in rural Uganda	peer leaders distributed HIVST to identified eligilbe young people	peer/volunteer distribution	not sufficient, no control	Can't assess	Can't assess
3085	Napierala	2020	Male partner testing and sexual behaviour following provision of multiple HIV self-tests to Kenyan women at higher risk of HIV infection in a cluster randomized trial	female partner provides HIVST kit to male partner	partner distribution	not sufficient, no control in paper; high uptake among offerred	Can't assess	Can't assess
3086	Napierala	2019	HIV self-testing services for female sex workers, Malawi and Zimbabwe	trained peer distributors (FSW)	peer/volunteer distribution	not sufficient, no control	Can't assess	Can't assess
3086	Napierala	2019	HIV self-testing services for female sex workers, Malawi and Zimbabwe	community distribution by volunteers - classify under peer	peer/volunteer distribution	not sufficient, no control	Can't assess	Can't assess
3109	Nguyen	2019	Community-led HIV testing services including HIV self-testing and assisted partner notification services in Vietnam: lessons from a pilot study in a concentrated epidemic setting	community-led HIV testing services delivery	peer/volunteer distribution	not sufficient, no control	Can't assess	Can't assess
3126	Pasipamire	2020	Implementation of community and facility-based HIV self-testing under routine conditions in southern Eswatini	HIVST offerred as alternative at health facilities or at community events		not sufficient, no control	Can't assess	Can't assess
3126	Pasipamire	2020	Implementation of community and facility-based HIV self-testing under routine conditions in southern Eswatini	Facility HIVST distribution vs Community event			Positive
3127	Pettifor	2020	HIV self-testing among young women in rural South Africa: A randomized controlled trial comparing clinic-based HIV testing to the choice of either clinic testing or HIV self-testing with secondary distribution to peers and partners	choice of either free HCT or oral HIVST kits. Young women choosing HIVST in the choice arm were provided with 5 HIVST kits (OraQuick)				Positive
3127	Pettifor	2020	HIV self-testing among young women in rural South Africa: A randomized controlled trial comparing clinic-based HIV testing to the choice of either clinic testing or HIV self-testing with secondary distribution to peers and partners	secondary distribution of invitation vs HIVST kit		yes		Positive
3129	Pintye	2019	Acceptability and outcomes of distributing HIV self-tests for male partner testing in Kenyan maternal and child health and family planning clinics	female partner provides HIVST kit to male partner	partner distribution	not sufficient, no control	Can't assess	Can't assess
3134	Shapiro	2020	An implementation study of oral and blood-based HIV self-testing and linkage to care among men in rural and peri-urban KwaZulu-Natal, South Africa	distirbution of HIVST by lay volunteers + SMS reminder to recipients	peer/volunteer distribution	not sufficient, no control	Can't assess	Can't assess
3158	Xiao	2020	Sexual network distribution of HIV self-testing kits: Findings from the process evaluation of an intervention for men who have sex with men in China	MSM distributes HIVST to partner (primary or casual)	partner distribution	not sufficient, no control	Can't assess	Can't assess
3159	Yan	2020	Adherence of HIV Self-Testing Among Men Who Have Sex With Men in China: Longitudinal Study	mailing of HIVST through mobile app with refundable deposit	online platform	not sufficient, no control	Can't assess	Can't assess
3162	Zhu	2019	Effects of a Mobile Health Intervention to Promote HIV Self-testing with MSM in China: A Randomized Controlled Trial	being part of SMS group that pushes HIV-related messaging	education/promotion	yes	Positive	Positive

## Sheet: Feasibility Fig 5 and 6
id	Last Name of First Author (blank not allowed)	Publication Year (blank not allowed)	Title (blank not allowed)	HIV-ST kit name	Error (count)	Error (percent)	HIV-ST type	Error notes	Assistance request (count)	Assistance request (percent)	Assistance request notes	Readability (count)	Readability (percent)	Readability notes	Sensitivity (%)	Specificity ( %)	Had Agreement tests	Concordance value	Kappa value	forest plot label	HIV ST type	Fluid type	Sensitivty (revised)	Sensitivity lower limit	Sensitivity upper limit	Sensitivty (revised)	Specificity lower limit	Specificity upper limit	Positive in reference	Negative in Reference	Total Tested	True Positive	False Negative	True Negative	False Positive	Sensitivity label	Specificity Label	notes
id	last.name	pub.yr	title	kit.name	error.ct	error.per	error.st	error.notes	ass.ct	ass.per	ass.notes	read.ct	read.per	notes	sn	sp	with.ag	concordance	kappa	study_name	st.sup	fluid	sn.rev	snll	snul	sp.rev	spll	spul	refpos	refneg	total	TP	FN	TN	FP	snci	spci
13	Asiimwe	2014	Accuracy of un-supervised versus provider-supervised self-administered HIV testing in Uganda: A randomized implementation trial.	OraQuickÒ lnHome Rapid HIV-1/2 Antibody Test (Orasure Technolo- gies)					29	23.6	unsupervised			unsupervised	90	95.2				Asiimwe-2014(UN oral)	UN	oral	90	68.3	98.8	95.1	89	98.4	20	103	123	18	2	98	5	90 (68.3-98.8)	95.1 (89-98.4)
13	Asiimwe	2014	Accuracy of un-supervised versus provider-supervised self-administered HIV testing in Uganda: A randomized implementation trial.	OraQuickÒ lnHome Rapid HIV-1/2 Antibody Test (Orasure Technolo- gies)	24	19.5	supervised	supervised	51	41.5	supervised			supervised	100	99.1				Asiimwe-2014(S oral)	S	oral	100	75.3	100	99.1	95	99.9	13	110	123	13	0	109	1	100 (75.3-100)	99.1 (95-99.9)
20	Bwana	2018	Performance and usability evaluation of the INSTI HIV self-test in Kenya for qualitative detection of antibodies to HIV.	INSTI HIV-1/HIV-2 self-test								31	34.0659	weakly positives
20	Bwana	2018	Performance and usability evaluation of the INSTI HIV self-test in Kenya for qualitative detection of antibodies to HIV.	INSTI HIV-1/HIV-2 self-test								91	100	invalids only
20	Bwana	2018	Performance and usability evaluation of the INSTI HIV self-test in Kenya for qualitative detection of antibodies to HIV.	INSTI HIV-1/HIV-2 self-test								91	100	negatives only
20	Bwana	2018	Performance and usability evaluation of the INSTI HIV self-test in Kenya for qualitative detection of antibodies to HIV.	INSTI HIV-1/HIV-2 self-test								91	100	positives only	98.99	98.15	1	97.27		Bwana-2018(UN blood)	UN	blood	96.1	92.37	98	98.15	95.63	99.23	207	269	476	199	8	264	5	96.1 (92.4-98)	98.2 (95.6-99.2)
32	Choko	2018	A pilot trial of the peer-based distribution of HIV self-test kits among fishermen in Bulisa, Uganda.	OraQuick ADVANCE Rapid HIV-1/2 Antibody Test										read by supervisor	100	97.8				Choko-2018(UN oral)	UN	oral	100	39.76	100	97.8	92.2	99.73	4	90	94	4	0	88	2	100 (39.8-100)	97.8 (92.2-99.7)
32	Choko	2018	A pilot trial of the peer-based distribution of HIV self-test kits among fishermen in Bulisa, Uganda.	OraQuick ADVANCE Rapid HIV-1/2 Antibody Test										read by fisherman	100	92.8				Choko-2018(UN oral)	UN	oral	100	39.76	100	92.8	84.932	97.3	4	83	87	4	0	77	6	100 (39.8-100)	92.8 (84.9-97.3)
33	Choko	2011	The uptake and accuracy of oral kits for HIV self-testing in high HIV prevalence setting: a cross-sectional feasibility study in Blantyre, Malawi.	OraQuick ADVANCE HIV I/II (OraSure Technologies)	26	10	unsupervised		26	10	unsupervised	256	99.2	unsupervised	97.9	100	1	99.2		Choko-2011(UN oral)	UN	oral	97.9	87.9	100	100	97.8	100	48	210	258	47	1	210	0	97.9 (87.9-100)	100 (97.8-100)
58	Grésenguet	2017	Acceptability and Usability Evaluation of Finger-Stick Whole Blood HIV Self-Test as An HIV Screening Tool Adapted to The General Public in The Central African Republic.	Exacto® Test HIV (Biosynex)	25	8.4	unsupervised		71	23	unsupervised	3782	96.9				1		0.94
65	Hector	2018	Acceptability and performance of a directly assisted oral HIV self-testing intervention in adolescents in rural Mozambique.	OraQuick Rapid HIV - 1/2 Anti body test								298	99.7	as read by teenager	100	99.7	1	97.93		Hector-2018(UN oral)	UN	oral	100	47.82	100	99.6564	98.1	99.99	5	291	296	5	0	290	1	100 (47.8-100)	99.7 (98.1-100)
65	Hector	2018	Acceptability and performance of a directly assisted oral HIV self-testing intervention in adolescents in rural Mozambique.	OraQuick Rapid HIV - 1/2 Anti body test								298	99.7	as read by clinician	100	99.3	1	97.93		Hector-2018(UN oral)	UN	oral	100	47.82	100	99.3127	97.54	99.92	5	291	296	5	0	289	2	100 (47.8-100)	99.3 (97.5-99.9)
80	Kelvin, Elizabeth	2018	A Randomized Controlled Trial to Increase HIV Testing Demand Among Female Sex Workers in Kenya Through Announcing the Availability of HIV Self‑testing Via Text Message	OraQuick HIV self-test kit					12	60	unsupervised
82	Kelvin, Elizabeth	2018	Offering Self-administered Oral HIV Testing as a Choice to Truck Drivers in Kenya: Predictors of Uptake and Need for Guidance While Self-testing	Not specified	11	13.1	supervised		40	47.61	supervised	76	95	supervised
89	Kurth, Ann	2016	Accuracy and Acceptability of Oral Fluid HIV Self-Testing in a General Adult Population in Kenya	OraQuick	14	70	unsupervised	test prep (max number)							89.7	98				Kurth, Ann-2016(UN oral)	UN	oral	89.7	72.6	97.8	98	89.1	99.9	29	174	203	26	3	173	1	89.7 (72.6-97.8)	98 (89.1-99.9)
89	Kurth, Ann	2016	Accuracy and Acceptability of Oral Fluid HIV Self-Testing in a General Adult Population in Kenya	OraQuick	2	10	unsupervised	sample collection (max number)
89	Kurth, Ann	2016	Accuracy and Acceptability of Oral Fluid HIV Self-Testing in a General Adult Population in Kenya	OraQuick	13	65	unsupervised	timing of reading results (max number)
89	Kurth, Ann	2016	Accuracy and Acceptability of Oral Fluid HIV Self-Testing in a General Adult Population in Kenya	OraQuick	3	15	unsupervised	others (max number)
96	Lippman, Sherri	2018		OraQuick HIV-1/2 Rapid Antibody Test AtomoRapid HIV-1/2 Antibody Test	4	16.7	unsupervised	Phase 1 Oral
96	Lippman, Sherri	2018		OraQuick HIV-1/2 Rapid Antibody Test AtomoRapid HIV-1/2 Antibody Test	2	15.4	unsupervised	Phase 2 Oral
96	Lippman, Sherri	2018		OraQuick HIV-1/2 Rapid Antibody Test AtomoRapid HIV-1/2 Antibody Test	6	30	unsupervised	Phase 3 Oral
96	Lippman, Sherri	2018		OraQuick HIV-1/2 Rapid Antibody Test AtomoRapid HIV-1/2 Antibody Test	9	37.5	unsupervised	Phase 1 Blood
96	Lippman, Sherri	2018		OraQuick HIV-1/2 Rapid Antibody Test AtomoRapid HIV-1/2 Antibody Test	9	28.15	unsupervised	Phase 2 Blood
96	Lippman, Sherri	2018	Ability to use oral fluid and fingerstick HIV self testing (HIVST) among South African MSM	OraQuick HIV-1/2 Rapid Antibody Test AtomoRapid HIV-1/2 Antibody Test	8	18.2	unsupervised	Phase 3 Blood
111	Marley, Gifty	2014	Introducing rapid oral–fluid HIV testing among high risk populations in Shandong, China: feasibility and challenges	Not specified	94	41.048	unsupervised
111	Marley, Gifty	2014	Introducing rapid oral–fluid HIV testing among high risk populations in Shandong, China: feasibility and challenges	Not specified	23	10.0437	unsupervised
111	Marley, Gifty	2014	Introducing rapid oral–fluid HIV testing among high risk populations in Shandong, China: feasibility and challenges	Not specified	36	15.7205	unsupervised
111	Marley, Gifty	2014	Introducing rapid oral–fluid HIV testing among high risk populations in Shandong, China: feasibility and challenges	Not specified	9	3.93013	unsupervised		40	17.5	unsupervised	221	96.5	correct reading of results	77.5	99.7	1	93.9	0.551	Marley, Gifty-2014(UN oral)	UN	oral	77.5	61.55	89.16	99.7	98.16	99.99	40	300	340	31	9	299	1	77.5 (61.6-89.2)	99.7 (98.2-100)
112	Martinez Perez, Guillermo	2016	Supervised oral HIV self-testing is accurate in rural KwaZulu-Natal, South Africa	OraQuick	2	0.09	supervised								98.7	100	1	99.8	0.9925	Martinez Perez, Guillermo-2016(S oral)	S	oral	98.7768	96.9	99.67	100	99.8	100	327	1860	2187	323	4	1860	0	98.8 (96.9-99.7)	100 (99.8-100)
129	Ngure, Kenneth	2017	Feasibility and acceptability of HIV self-testing among pre-exposure prophylaxis users in Kenya	OraQuick					60	9.2	unsupervised
145	Ortblad, Katrina	2018	HIV self-test performance among female sex workers in Kampala, Uganda: a cross-sectional study	OraQuick ADVANCE Rapid HIV-1/2 Antibody Test	89	86	unsupervised						73	HIV positive correctly read
145	Ortblad, Katrina	2018	HIV self-test performance among female sex workers in Kampala, Uganda: a cross-sectional study	OraQuick ADVANCE Rapid HIV-1/2 Antibody Test	89	86	unsupervised						68	HIV negative correctly read
146	Ortblad, Katrina	2018	Female Sex Workers Often Incorrectly Interpret HIV Self-Test Results in Uganda	OraQuick Rapid HIV-1/2 Antibody Tests								464	85.2941	strong negative
146	Ortblad, Katrina	2018	Female Sex Workers Often Incorrectly Interpret HIV Self-Test Results in Uganda	OraQuick Rapid HIV-1/2 Antibody Tests								447	82.1691	strong positive
146	Ortblad, Katrina	2018	Female Sex Workers Often Incorrectly Interpret HIV Self-Test Results in Uganda	OraQuick Rapid HIV-1/2 Antibody Tests								417	76.7956	inconclusive
146	Ortblad, Katrina	2018	Female Sex Workers Often Incorrectly Interpret HIV Self-Test Results in Uganda	OraQuick Rapid HIV-1/2 Antibody Tests								213	39.3715	weak positive	82	85				Ortblad, Katrina-2018(UN oral)	UN	oral	82	79	85	85	82	88	93	506	599	76	17	430	76	82 (79-85)	85 (82-88)
1006	Pant Pai	2013	Will an Unsupervised Self-Testing Strategy for HIV Woek in Health Care Workers of South Africa? A Cross Sectional Pilot Feasibility Study	Oraquick								6	66.7	positives only	66.7	100				Pant Pai-2013(UN oral)	UN	oral	66.7	30.9	91	100	98.1	100	9	240	249	6	3	240	0	66.7 (30.9-91)	100 (98.1-100)
1006	Pai	2013	Will an Unsupervised Self-Testing Strategy for HIV Woek in Health Care Workers of South Africa? A Cross Sectional Pilot Feasibility Study	Oraquick	15	15.2	unsupervised	OS1
1006	Pai	2013	Will an Unsupervised Self-Testing Strategy for HIV Woek in Health Care Workers of South Africa? A Cross Sectional Pilot Feasibility Study	Oraquick	17	58.6	unsupervised	FS1
1006	Pai	2013	Will an Unsupervised Self-Testing Strategy for HIV Woek in Health Care Workers of South Africa? A Cross Sectional Pilot Feasibility Study	Oraquick	9	31	unsupervised	FS2
1006	Pai	2013	Will an Unsupervised Self-Testing Strategy for HIV Woek in Health Care Workers of South Africa? A Cross Sectional Pilot Feasibility Study	Oraquick	23	76.7	unsupervised	FS3
153	Peck	2014	What should the ideal HIV self-test look like? A usability study of test prototypes in unsupervised HIV self-testing in Kenya, Malawi, and South Africa.	Not specified	15	15.2	unsupervised	O
153	Peck	2014	What should the ideal HIV self-test look like? A usability study of test prototypes in unsupervised HIV self-testing in Kenya, Malawi, and South Africa.	Not specified	17	58.6	unsupervised	FS1
153	Peck	2014	What should the ideal HIV self-test look like? A usability study of test prototypes in unsupervised HIV self-testing in Kenya, Malawi, and South Africa.	Not specified	9	31	unsupervised	FS2
153	Peck	2014	What should the ideal HIV self-test look like? A usability study of test prototypes in unsupervised HIV self-testing in Kenya, Malawi, and South Africa.	Not specified	23	76.7	unsupervised	FS3
153	Peck	2014	What should the ideal HIV self-test look like? A usability study of test prototypes in unsupervised HIV self-testing in Kenya, Malawi, and South Africa.	Not specified	17	58.6	unsupervised	FS4
168	Sarkar	2016	Feasibility of supervised self-testing using an oral fluid-based HIV rapid testing method: a cross-sectional, mixed method study among pregnant women in rural India.	OraQuick		0	supervised	kit preparation
168	Sarkar	2016	Feasibility of supervised self-testing using an oral fluid-based HIV rapid testing method: a cross-sectional, mixed method study among pregnant women in rural India.	OraQuick		7.4	supervised	sample taken	38	18.7	supervised	191	94.6		100	100	1		0.566	Sarkar-2016(S oral)	S	oral	100	15.81	100	99.5	97.23	99.99	2	199	201	2	0	198	1	100 (15.8-100)	99.5 (97.2-100)
178	Smith	2016	Adolescents' experience of a rapid HIV self-testing device in youth-friendly clinic settings in Cape Town South Africa: a cross-sectional community based usability study.	AtomoRapid	8	3.6	unsupervised
197	Tonen-Wolyec	2018	Evaluation of the practicability and virological performance of finger-stick whole-blood HIV self-testing in French-speaking sub-Saharan Africa	Exacto PRO Test HIV, Biosynex	5	1.6	unsupervised	"failed"	67	20.8	unsupervised	3777	90.2				1		0.84		participant vs expected
197	Tonen-Wolyec	2018	Evaluation of the practicability and virological performance of finger-stick whole-blood HIV self-testing in French-speaking sub-Saharan Africa	Exacto PRO Test HIV, Biosynex			unsupervised										1		0.96		participant vs operator
207	Volk	2016	Acceptability and feasibility of HIV self-testing among men who have sex with men in Peru and Brazil	Clearvie COMPLETE HIV-1/2 Assay	28	31	unsupervised	"minor error"				89	100
213	Wei	2018	Which user errors matter during HIV self- testing? A qualitative participant observation study of men who have sex with men (MSM) in China	AIJI Colloidal Cold, HIV-1/2, NewScen Coast Bio-Pharmaceutical Co., Ltd (Finger-prick); Aware HIV-1/2 OMT, Beijing Marr Bio-Pharmaceutical Co., Ltd. (Oral)	8	53.3333	unsupervised	finger prick - test preparation				9	60	finger prick - interpreting the results			1	60			participant test agreeing with re-test by staff
213	Wei	2018	Which user errors matter during HIV self- testing? A qualitative participant observation study of men who have sex with men (MSM) in China	AIJI Colloidal Cold, HIV-1/2, NewScen Coast Bio-Pharmaceutical Co., Ltd (Finger-prick); Aware HIV-1/2 OMT, Beijing Marr Bio-Pharmaceutical Co., Ltd. (Oral)	14	93.3333	unsupervised	finger prick - test administration
213	Wei	2018	Which user errors matter during HIV self- testing? A qualitative participant observation study of men who have sex with men (MSM) in China	AIJI Colloidal Cold, HIV-1/2, NewScen Coast Bio-Pharmaceutical Co., Ltd (Finger-prick); Aware HIV-1/2 OMT, Beijing Marr Bio-Pharmaceutical Co., Ltd. (Oral)	5	41.6667	unsupervised	oral - test preparation
213	Wei	2018	Which user errors matter during HIV self- testing? A qualitative participant observation study of men who have sex with men (MSM) in China	AIJI Colloidal Cold, HIV-1/2, NewScen Coast Bio-Pharmaceutical Co., Ltd (Finger-prick); Aware HIV-1/2 OMT, Beijing Marr Bio-Pharmaceutical Co., Ltd. (Oral)	8	66.6667	unsupervised	oral - test administration				5	33.3333	oral - interpreting the results			1	50			participant test agreeing with re-test by staff
225	Zanolini	2018	HIV Self-Testing in Lusaka Province, Zambia: Acceptability, Comprehension of Testing Instructions, and Individual Preferences for Self-Test Kit Distribution in a Population-Based Sample of Adolescents and Adults	OraQuick Advance HIV-1/2; OraSure Technologies, Bethlehem, PA								1051	65
1005	Kelvin	2019	Announcing the availability of oral HIV self-test kits via text message to increase HIV testing among hard-to-reach truckers in Kenya: a randomized controlled trial.	OraQuick HIV self-test					4	66.7	unsupervised
3009	Belete	2019	Evaluation of diagnostic performance of non-invasive HIV self-testing kit using oral fluid in Addis Ababa, Ethiopia: A facility-based cross-sectional study	OraQuick kit (OraSure Technologies Inc, PA, USA)																Belete-2019 (UN oral)	UN	oral	99.5	97.26	99.99	100	98.18	100	200	200	400	199	1	200	0	99.5 (97.3-100)	100 (98.2-100)
3030	Deville	2019	Feasibility and robustness of an oral HIV self-test in a rural community in South-Africa: An observational diagnostic study	OraQuick HIV Self-Test	1193	84.6	performance	at least one error or difficulty e.g. improper fluid collection									1		0.82 (0.77 - 0.87)	Deville-2019 (UN oral)	UN	oral	99.02	93.88	99.95	100	99.62	100	102	1241	1391	101	1	1241	0	99 (93.9-100)	100 (99.6-100)
3068	Lebina	2019	Feasibility of community-based HIV self-screening in South Africa: a demonstration project	OraQuick																	UN	oral							43	499	542	42	1	498	0	0.976744	1
3072	Liu	2020	Facilitators and Barriers Associated with Uptake of HIV Self-Testing among Men Who Have Sex with Men in Chongqing, China: A Cross-Sectional Survey	not specified													1	90.5 (87.5 - 93.0)	0.777 (p<0.001)	Liu-2020 (UN blood)	UN	blood	74.2	66.6	80.7	99	96.9	99.7	159	304		118	41	301	3	74.2 (66.6-80.7)	99 (96.9-99.7)
3077	Majam	2020	Usability assessment of seven HIV self-test devices conducted with lay-users in Johannesburg, South Africa	Biosure		84.2	useability index	unsupervised - blood				734	91.75	read contrived results: positive, negative, weakly-positive, invalid							UN	blood
3077	Majam	2020	Usability assessment of seven HIV self-test devices conducted with lay-users in Johannesburg, South Africa	INSTI		97.4	useability index	unsupervised - blood				779	97.375	read contrived results: positive, negative, weakly-positive, invalid							UN	blood
3077	Majam	2020	Usability assessment of seven HIV self-test devices conducted with lay-users in Johannesburg, South Africa	Atomo1		89.1	useability index	unsupervised - blood				761	95.125	read contrived results: positive, negative, weakly-positive, invalid							UN	blood
3077	Majam	2020	Usability assessment of seven HIV self-test devices conducted with lay-users in Johannesburg, South Africa	Atomo2		97.6	useability index	unsupervised - blood				743	92.875	read contrived results: positive, negative, weakly-positive, invalid							UN	blood
3077	Majam	2020	Usability assessment of seven HIV self-test devices conducted with lay-users in Johannesburg, South Africa	Chembio		93.7	useability index	unsupervised - blood				671	83.875	read contrived results: positive, negative, weakly-positive, invalid							UN	blood
3077	Majam	2020	Usability assessment of seven HIV self-test devices conducted with lay-users in Johannesburg, South Africa	Orasure		92.2	useability index	unsupervised - oral				659	82.375	read contrived results: positive, negative, weakly-positive, invalid							UN	oral
3077	Majam	2020	Usability assessment of seven HIV self-test devices conducted with lay-users in Johannesburg, South Africa	Calypte		95.5	useability index	unsupervised - oral				731	91.375	read contrived results: positive, negative, weakly-positive, invalid							UN	oral
3086	Napierala	2019	HIV self-testing services for female sex workers, Malawi and Zimbabwe	not specified																Napierala-2019 (UN oral)	UN	oral	100	88	100	100	88.78	100	9	31	40	9	0	31	0	100 (88-100)	100 (88.8-100)
3121	Oyaro	2020	Is HIV Self-Testing a Strategy to Increase Repeat Testing Among Pregnant and Postpartum Women? A Pilot Mixed Methods Study	OraQuick					39	18.1
3131	Ritchwood	2019	HIV self-testing: South African young adults' recommendations for ease of use, test kit contents, accessibility, and supportive resources	not specified	9	28	failed to read instructions
3131	Ritchwood	2019	HIV self-testing: South African young adults' recommendations for ease of use, test kit contents, accessibility, and supportive resources	not specified	7	22	did not remove cap before placing tube in stand											1 of 40 discordant readings
3134	Shapiro	2020	An implementation study of oral and blood-based HIV self-testing and linkage to care among men in rural and peri-urban KwaZulu-Natal, South Africa	blood (iTest, Atomo, Sydney, Australia), oral (Ora- quick, OraSure, Bethlehem, PA, USA)					551	16
3144	Tonen-Wolyec	2019	Insufficient education is a key factor of incorrect interpretation of HIV self-test results by female sex workers in Democratic Republic of the Congo: A multicenter cross-sectional study	Exacto Test HIV, Biosynex, Strasbourg, France								2435	90.1	read simulated results correctectly				cohen k coeff 0.79		Tonen-Wolyec-2019 (FSW) (UN blood)	UN	blood	97.37	95.45	98.63	81.32	77.03	85.11	456	380	836	444	12	309	71	97.4 (95.5-98.6)	81.3 (77-85.1)	recalculated excluding invalid
3144	Tonen-Wolyec	2019	Insufficient education is a key factor of incorrect interpretation of HIV self-test results by female sex workers in Democratic Republic of the Congo: A multicenter cross-sectional study	Exacto Test HIV, Biosynex, Strasbourg, France								1571	91.6	read simulated results correctectly				cohen k coeff 0.79		Tonen-Wolyec-2019 (non-FSW) (UN blood)	UN	blood	96.2	94.64	97.43	87.12	84.32	89.58	792	660	1452	762	30	575	85	96.2 (94.6-97.4)	87.1 (84.3-89.6)	recalculated excluding invalid
3151	Wang	2020	Promoting oral HIV self-testing via the internet among men who have sex with men in China: a feasibility assessment	AwareTM HIV-1/2 OMT kit (Calypte Biomedical Corporation, Portland, OR, USA; manufac- tured and distributed in China by Beijing Marr Bio-Phar- maceutical Co., Ltd, Beijing, China)																Wang-2020 (online MSM baseline) ( oral)		oral	86	73.26	94.18	98.2	96.55	99.23				43	7	445	8	86 (73.3-94.2)	98.2 (96.6-99.2)
3151	Wang	2020	Promoting oral HIV self-testing via the internet among men who have sex with men in China: a feasibility assessment	AwareTM HIV-1/2 OMT kit (Calypte Biomedical Corporation, Portland, OR, USA; manufac- tured and distributed in China by Beijing Marr Bio-Phar- maceutical Co., Ltd, Beijing, China)																Wang-2020 (online MSM follow-up) ( oral)		oral	77.8	39.99	97.19	97.6	93.04	99.49				7	2	120	3	77.8 (40-97.2)	97.6 (93-99.5)
3151	Wang	2020	Promoting oral HIV self-testing via the internet among men who have sex with men in China: a feasibility assessment	AwareTM HIV-1/2 OMT kit (Calypte Biomedical Corporation, Portland, OR, USA; manufac- tured and distributed in China by Beijing Marr Bio-Phar- maceutical Co., Ltd, Beijing, China)																Wang-2020 (referral MSM baseline) ( oral)		oral	92.9	66.13	99.82	96.8	92.01	99.12				13	1	121	4	92.9 (66.1-99.8)	96.8 (92-99.1)
3151	Wang	2020	Promoting oral HIV self-testing via the internet among men who have sex with men in China: a feasibility assessment	AwareTM HIV-1/2 OMT kit (Calypte Biomedical Corporation, Portland, OR, USA; manufac- tured and distributed in China by Beijing Marr Bio-Phar- maceutical Co., Ltd, Beijing, China)																Wang-2020 (referral MSM follow-up) ( oral)		oral	83.3	67.19	93.63	98.8	96.91	99.67				30	6	324	4	83.3 (67.2-93.6)	98.8 (96.9-99.7)
3153	Wanga	2020	Uptake and impact of facility-based HIV self-testing on PrEP delivery: a pilot study among young women in Kisumu, Kenya	OraQuickâ HIV Self-Test (OraSure Technologies, USA) ki								64	94	correctly read

## Sheet: Linkage quants
	Terms
		conf.per = underwent confirmatory testing/positive in HIVST
		linked = linked or started art/pos in conf testing = linked.ct/confirmed positive
		art.per = started on ART/confirmed positive = art.ct/confirmed positive
		art.per2 = started on ART/linked to care = art.ct/linked.ct
id	Last Name of First Author (blank not allowed)	Publication Year (blank not allowed)	Title (blank not allowed)	design	study period	notes	pos in HIVST	number underwent conf testing	confirmed positive	linked.ct	conf.per	linked.per	art.ct	art.per	art.per2	additional notes
13	Asiimwe	2014	Accuracy of un-supervised versus provider-supervised self-administered HIV testing in Uganda: A randomized implementation trial.	RCT			33	33	33	25	100	75.7576	NA	NA
23	Chanda	2017	HIV self-testing among female sex workers in Zambia: A cluster randomized controlled trial.	cluster RCT		SOC (not HIVST)	NA	NA	84	72	NA	85.7143	NA	NA
23	Chanda	2017	HIV self-testing among female sex workers in Zambia: A cluster randomized controlled trial.	cluster RCT	N	4 months delivery	NA	NA	74	53	NA	71.6216	35	47.2973	66.0377	can't delineate number of positve in screen and underwent confirmatory
23	Chanda	2017	HIV self-testing among female sex workers in Zambia: A cluster randomized controlled trial.	cluster RCT	N	4 months coupon	NA	NA	77	59	NA	76.6234	44	57.1429	74.5763	can't delineate number of positve in screen and underwent confirmatory
30	Choko	2019	HIV self-testing alone or with additional interventions, including financial incentives, and linkage to care or prevention among male partners of antenatal care clinic attendees in Malawi: An adaptive multi-arm, multi-stage cluster randomised trial.	cluster RCT	N	SOC (not HIVST)	NA	NA	3	3	NA	100	3	100	100
30	Choko	2019	HIV self-testing alone or with additional interventions, including financial incentives, and linkage to care or prevention among male partners of antenatal care clinic attendees in Malawi: An adaptive multi-arm, multi-stage cluster randomised trial.	cluster RCT	N	ST	NA	NA	11	11	NA	100	10	90.9091	90.9091
30	Choko	2019	HIV self-testing alone or with additional interventions, including financial incentives, and linkage to care or prevention among male partners of antenatal care clinic attendees in Malawi: An adaptive multi-arm, multi-stage cluster randomised trial.	cluster RCT	N	ST + $3	NA	NA	11	11	NA	100	10	90.9091	90.9091
30	Choko	2019	HIV self-testing alone or with additional interventions, including financial incentives, and linkage to care or prevention among male partners of antenatal care clinic attendees in Malawi: An adaptive multi-arm, multi-stage cluster randomised trial.	cluster RCT	N	ST + $10	NA	NA	14	14	NA	100	13	92.8571	92.8571
30	Choko	2019	HIV self-testing alone or with additional interventions, including financial incentives, and linkage to care or prevention among male partners of antenatal care clinic attendees in Malawi: An adaptive multi-arm, multi-stage cluster randomised trial.	cluster RCT	N	ST + lottery	NA	NA	4	4	NA	100	2	50	50
30	Choko	2019	HIV self-testing alone or with additional interventions, including financial incentives, and linkage to care or prevention among male partners of antenatal care clinic attendees in Malawi: An adaptive multi-arm, multi-stage cluster randomised trial.	cluster RCT	N	ST + reminder	NA	NA	3	3	NA	100	2	66.6667	66.6667
31	Choko	2015	Uptake, Accuracy, Safety, and Linkage into Care over Two Years of Promoting Annual Self-Testing for HIV in Blantyre, Malawi: A Community-Based Prospective Study.	Cohort survey	0		NA	NA	930	524	NA	56.3441	524	56.3441	100
32	Choko	2018	A pilot trial of the peer-based distribution of HIV self-test kits among fishermen in Bulisa, Uganda.			9 seems to have completed the survey and got confirmatory testing	NA	NA	3	NA	NA	NA	NA	NA
39	De Boni	2018	Self-testing, communication and information technology to promote HIV diagnosis among young gay and other men who have sex with men (MSM) in Brazil.			not sure how many of the 44 were confirmed	NA	44	NA	40	NA	NA		NA
57	Green	2018	From conventional to disruptive: upturning the HIV testing status quo among men who have sex with men in Vietnam.	Cross-sectional survey	N		297	297	269	243	100	90.3346	243	90.3346	100
104	Macpherson, Peter	2014				Home	490						181			n thehomegroup(181/8194, 2.2% ofresidents) comparedwith the facility group (63/8466, 0.7% ofresidents; RR, 2.94; 95%CI, 2.10-4.12; P < .001) (Table 2). Af- ter adjusting for reportedhouseholdmortality at baseline, the effect of availability of home care initiation remained statis- tically significant (adjusted RR, 2.44; 95% CI, 1.61-3.68; P < .001).
104	Macpherson, Peter	2014	Effect of Optional Home Initiation of HIV Care Following HIV Self-testing on Antiretroviral Therapy Initiation Among Adults in Malawi: A Randomized Clinical Trial			Facility	278						63
106	Maheswaran, Hendramoorthy	2016	Cost and quality of life analysis of HIV self-testing and facility-based HIV testing and counselling in Blantyre, Malawi				104	NA	NA	61	NA	NA	32	NA
112	Martinez Perez, Guillermo	2016	Supervised oral HIV self-testing is accurate in rural KwaZulu-Natal, South Africa	Cross-sectional survey	N		339	339	339	328	100	96.7552	328	96.7552	100
115	Masters, Samuel	2016		RCT		control (non-HIV ST)	4	3	NA	3	75	NA		NA
115	Masters, Samuel	2016	Promoting Partner Testing and Couples Testing through Secondary Distribution of HIV Self-Tests: A Randomized Clinical Trial	RCT		HIVST	8	2	2	2	25	100	NA	NA
124	Mugo, Peter	2017	Uptake and Acceptability of Oral HIV Self-Testing among Community Pharmacy Clients in Kenya: A Feasibility Study	QN: post-test only uncontrolled QE, QL: FGD			2	NA	NA	2	NA	NA		NA
125	Mulubwa, Charma	2018	Community based distribution of oral HIV self-testing kits in Zambia: a cluster-randomised trial nested in four HPTN 071 (PopART) intervention communities	cluster RCT			138	105	102	NA	76.087	NA	NA	NA
142	Ortblad, Katrina	2017		cluster RCT		4 months direct	NA	260	NA	27			19
142	Ortblad, Katrina	2017	Direct provision versus facility collection of HIV self-tests among female sex workers in Uganda: A cluster-randomized controlled health systems trial	cluster RCT		4 months facility	NA	289	NA	37	NA	NA	27	NA
142	Ortblad, Katrina	2017	Direct provision versus facility collection of HIV self-tests among female sex workers in Uganda: A cluster-randomized controlled health systems trial	cluster RCT		4 months SOC (not HIVST)	NA	294	NA	37	NA	NA	24	NA
1006	Pai	2013	Will an Unsupervised Self-Testing Strategy for HIV Woek in Health Care Workers of South Africa? A Cross Sectional Pilot Feasibility Study	post-test only controlled QE			9	9	9	9	100	100	NA	NA
158	Qin	2017	Benefits and Potential Harms of Human Immunodeficiency Virus Self-Testing Among Men Who Have Sex With Men in China: An Implementation Perspective.	Cross-sectional survey			40	31	NA	NA	77.5	NA		NA
168	Sarkar	2016	Feasibility of supervised self-testing using an oral fluid-based HIV rapid testing method: a cross-sectional, mixed method study among pregnant women in rural India.	QN: crossectional survey and observation, QL: IDI	Y		2	2	2	2	100	100	2	100	100
192	Tao	2014	Home-based HIV testing for men who have sex with men in China: a novel community-based partnership to complement government programs.	post-test only uncontrolled QE			33	33	33	NA	100	NA	NA	NA
195	Thirumurthy	2016	Promoting male partner testing and safer sexual decision- making through secondary distribution of HIV self-tests by HIV- uninfected female sex workers and women receiving antenatal and postpartum care in Kenya: a cohort study	post-test only uncontrolled QE			40	26	NA	23	65	NA		NA
201	Tun	2018	Uptake of HIV self-testing and linkage to treatment among men who have sex with men (MSM) in Nigeria: A pilot programme using key opinion leaders to reach MSM	post-test only uncontrolled QE	N		14	14	14	14	100	100	14	100	100
207	Volk	2015	Acceptability and feasibility of HIV self-testing among men who have sex with men in Peru and Brazil	Cohort survey and observation			2	2	2	2	100	100	NA	NA
230	Zhong	2016	Acceptability and feasibility of a social entrepreneurship testing model to promote HIV self-testing and linkage to care among men who have sex with men	post-test only controlled QE	N		8	8	7	7	100	100	7	100	100
3028	De Boni	2019	An Internet-Based HIV Self-Testing Program to Increase HIV Testing Uptake Among Men Who Have Sex With Men in Brazil: Descriptive Cross-Sectional Analysis				19	37	30	NA	NA	NA	NA	NA	NA	19 tested positive in HIVST but confirmatory testnig site said 37 underwent confirmatory testing
3030	Deville	2019	Feasibility and robustness of an oral HIV self-test in a rural community in South-Africa: An observational diagnostic study				113	113	113	55 (of 65)	100	84.6154		84.6154		only 65 of the 113 were followed-up by phone
3032	Dovel	2020	Effect of facility-based HIV self-testing on uptake of testing among outpatients in Malawi: a cluster-randomised trial				28		28	NA		NA	19	67.8571	NA	assumed 28 were confirmed
3058	Jin	2019	An Internet-Based Self-Testing Model (Easy Test): Cross-Sectional Survey Targeting Men Who Have Sex With Men Who Never Tested for HIV in 14 Provinces of China				98	98	98	71	100	72.449	71	72.449	100
3063	Korte	2020	HIV Oral Self-Testing for Male Partners of Women Attending Antenatal Care in Central Uganda: Uptake of Testing and Linkage to Care in a Randomized Trial				22	11	4	NA	50	NA	NA	NA	NA	month 1 combined measure
3063	Korte	2020	HIV Oral Self-Testing for Male Partners of Women Attending Antenatal Care in Central Uganda: Uptake of Testing and Linkage to Care in a Randomized Trial				44	NA	NA	6 (of 26)	NA	23.0769	NA	NA	NA	month 3 combined measure; only 26 of the 44 reported regarding linkage
3068	Lebina	2019	Feasibility of community-based HIV self-screening in South Africa: a demonstration project				93	42	42		45.1613		12 (of 75)	16		unclear reporting but 75 was testing positive only in HIVST
3071	Liu	2019	HIV self-testing among men who have sex with men in China: a qualitative implementation research study
3080	Matovu	2020	Feasibility and acceptability of a pilot, peer-led HIV self-testing intervention in a hyperendemic fishing community in rural Uganda				12	12	10	9	100	90	9	90	100
3083	Moore	2019	Investigating the addition of oral HIV self-tests among populations with high testing coverage - Do they add value? Lessons from a study in Khayelitsha, South Africa				12	12	10	NA	100	NA	6 (of 18)	33.3333	NA	no report of how many HIVST positive who were confirmed on testing received ART; 18 includes positive from those who tested false negative with HIVST
3084	Muwanguzi	2020	Employers' and Employees' Perspectives of HIV Self-Testing at Male-Dominated Work Sites and Linkage to Posttest Services in Uganda
3086	Napierala	2019	HIV self-testing services for female sex workers, Malawi and Zimbabwe				98	97	NA	NA	98.9796	NA	NA	NA	NA
3086	Napierala	2019	HIV self-testing services for female sex workers, Malawi and Zimbabwe													11 347 tested onsite: 1616 (14%) went for confirmatory testing, of whom 1443 (89%) were confirmed positive. -> All those confirmed positive were referred for HIV care.
3109	Nguyen	2019	Community-led HIV testing services including HIV self-testing and assisted partner notification services in Vietnam: lessons from a pilot study in a concentrated epidemic setting				245	245	231	215	100	93.0736	215	93.0736	100
3109	Nguyen	2019	Community-led HIV testing services including HIV self-testing and assisted partner notification services in Vietnam: lessons from a pilot study in a concentrated epidemic setting				44	44	44	43	100	97.7273	43	97.7273	100
3126	Pasipamire	2020	Implementation of community and facility-based HIV self-testing under routine conditions in southern Eswatini				34	21	20	19	61.7647	95	NA	NA	NA	not clear if linked meant ART Initation
3128	Phanuphak	2020	Linkages to HIV confirmatory testing and antiretroviral therapy after online, supervised, HIV self-testing among Thai men who have sex with men and transgender women				36	27	27	19	75	70.3704	19	70.3704	100	confirmatory testing rate is lower than other 2 arms (100%) and ART intiation is lower than other two (84.8% in offline and 78.8% in mixed)
3134	Shapiro	2020	An implementation study of oral and blood-based HIV self-testing and linkage to care among men in rural and peri-urban KwaZulu-Natal, South Africa				116	77	76	70	66.3793	92.1053	70	92.1053	100	143 tested HIVST positive but only 116 known linkage status
3134	Shapiro	2020	An implementation study of oral and blood-based HIV self-testing and linkage to care among men in rural and peri-urban KwaZulu-Natal, South Africa				106	82	77	76	77.3585	98.7013	76	98.7013	100	131 tested HIVST positive but only 106 known linkage status
3137	Sibanda	2019	Applying user preferences to optimize the contribution of HIV self-testing to reaching the "first 90" target of UNAIDS Fast-track strategy: results from discrete choice experiments in Zimbabwe
3140	Tang	2019	What happens after HIV self-testing? Results from a longitudinal cohort of Chinese men who have sex with men				89	43	43	NA	48.3146	NA	NA	NA	NA
3156	Wulandari	2020	Uptake and acceptability of assisted and unassisted HIV self-testing among men who purchase sex in brothels in Indonesia: a pilot intervention study				2	0	0	0	0	0	0	NA	NA
3160	Zhang	2020	HIV Self-Testing Programs to Men Who Have Sex With Men Delivered by Social Media Key Opinion Leaders and Community-Based Organizations are Both Effective and Complementary: A National Pragmatic Study in China				45	45	33	37	100	82.2222	31	93.9394	83.7838
3160	Zhang	2020	HIV Self-Testing Programs to Men Who Have Sex With Men Delivered by Social Media Key Opinion Leaders and Community-Based Organizations are Both Effective and Complementary: A National Pragmatic Study in China				100	100	100	72	100	100	29	29	40.2778
3127	Pettifor	2020	HIV self-testing among young women in rural South Africa: A randomized controlled trial comparing clinic-based HIV testing to the choice of either clinic testing or HIV self-testing with secondary distribution to peers and partners				7	4			57.1429
